# Supplementary material for: Biogeography of Australian Camphorosmeae and Diversification in Climatic Space and Across Arid Habitat Types
Source: Ecol Evol. 2024 Nov 14;14(11):e70558. doi: 10.1002/ece3.70558 (PMC11563692; doi:10.1002/ece3.70558)
Supplement: Supplementary file 2 — Table S1. Coordinates of all species downloaded from ALA. [file ECE3-14-e70558-s004.xlsx]

## Sheet: All Species from ALA
Species	Decimal longitude (WGS84)	Decimal latitude (WGS84)	Catalogue Number
Didymanthus roei	119.333	-31.2167	MEL 0711303A
Didymanthus roei	116.878	-31.1303	PERTH 6193234
Didymanthus roei	123.45	-32.4667	CANB 305155.1
Didymanthus roei	119.327	-31.2277	AD 96537113
Didymanthus roei	114.416	-25.7072	PERTH 2581833
Didymanthus roei	113.717	-26.6997	PERTH 2542072
Didymanthus roei	117.358	-31.6325	PERTH 2541831
Didymanthus roei	116.766	-31.05	PERTH 2541645
Didymanthus roei	116.383	-30.9167	PERTH 2581787
Didymanthus roei	113.583	-25.8333	PERTH 2581825
Didymanthus roei	117.123	-31.625	PERTH 2581779
Didymanthus roei	123.381	-32.4567	PERTH 2581752
Didymanthus roei	116.05	-30.3	CANB 319390.1
Didymanthus roei	115.512	-28.5397	PERTH 2541866
Didymanthus roei	116.053	-30.2981	PERTH 2541793
Didymanthus roei	115.807	-30.3494	AD 971020227
Didymanthus roei	115.007	-28.3344	AD 96350224
Didymanthus roei	115.651	-28.5075	AD 97110025
Didymanthus roei	114.668	-28.0322	AD 96537058
Didymanthus roei	121.536	-30.8014	PERTH 4158393
Didymanthus roei	114.667	-28.0417	PERTH 2541742
Didymanthus roei	121.767	-32.3833	MEL 0622588A
Didymanthus roei	116.567	-30.8333	MEL 0622587A
Didymanthus roei	119.369	-32.6413	PERTH 5401445
Didymanthus roei	117.319	-31.63	PERTH 2542129
Didymanthus roei	117.378	-31.1833	PERTH 2542080
Didymanthus roei	114.167	-26.4	PERTH 2581868
Didymanthus roei	118.048	-31.5397	PERTH 2541963
Didymanthus roei	116.58	-30.47	NSW347840
Didymanthus roei	117.33	-31.65	NSW347839
Didymanthus roei	118.434	-33.4138	PERTH 9043624
Didymanthus roei	121.063	-30.0031	PERTH 7809069
Didymanthus roei	118.045	-32.3469	PERTH 8506108
Didymanthus roei	121.483	-30.7781	PERTH 2541696
Didymanthus roei	119.325	-31.2231	PERTH 2541718
Didymanthus roei	117.66	-30.9178	PERTH 4230361
Didymanthus roei	118.168	-32.1259	PERTH 6941028
Didymanthus roei	116.751	-30.7489	AD 97746198
Didymanthus roei	115.785	-29.7739	AD 97746484
Didymanthus roei	117.202	-31.62	PERTH 9547339
Didymanthus roei	117.22	-31.65	NSW347842
Didymanthus roei	116.615	-30.945	PERTH 2541882
Didymanthus roei	116.867	-27.6833	PERTH 2542056
Didymanthus roei	117.233	-32.25	PERTH 2541777
Didymanthus roei	116.45	-31.0333	PERTH 2542064
Didymanthus roei	115.767	-29.5333	CANB 74721.1
Didymanthus roei	116.5	-29.8833	AD 97803446
Didymanthus roei	116.503	-29.8825	AD 97803452
Didymanthus roei	113.549	-25.8812	PERTH 7105207
Didymanthus roei	115.695	-28.4383	PERTH 6610943
Didymanthus roei	116.015	-29.8817	PERTH 4647319
Didymanthus roei	116.006	-30.6414	PERTH 2541785
Didymanthus roei	117.351	-28.7996	PERTH 4606930
Didymanthus roei	115.776	-27.6651	PERTH 7773374
Didymanthus roei	119.666	-29.515	PERTH 5732026
Didymanthus roei	120.359	-29.9321	PERTH 7818173
Didymanthus roei	119.8	-29.7833	CANB 747461.1
Didymanthus roei	117.238	-31.6583	PERTH 2541750
Didymanthus roei	117.9	-30.98	NSW347833
Didymanthus roei	115.168	-28.4126	PERTH 7288522
Didymanthus roei	119.373	-32.6417	Wheat|HY11|2498|26/09/1997
Didymanthus roei	116.454	-29.1887	Wheat|MO11|2498|24/10/1998
Didymanthus roei	118.532	-32.8566	Wheat|KN09|2498|25/09/1997
Didymanthus roei	116.45	-30.3058	Wheat|WU14|2498|09/08/1998
Didymanthus roei	115.974	-28.6138	Wheat|ML22|2498|26/10/1998
Didymanthus roei	116.07	-29.2311	Wheat|MO04|2498|25/10/1998
Didymanthus roei	119.417	-32.5872	Wheat|HY76|2498|23/08/2000
Didymanthus roei	118.418	-31.1236	Wheat|MN09|2498|30/09/1997
Didymanthus roei	117.498	-30.3347	Wheat|BE11|2498|24/09/1998
Didymanthus roei	117.323	-30.801	Wheat|WH12|2498|23/09/1998
Didymanthus roei	119.371	-32.6401	Wheat|HY61|2498|24/08/2000
Didymanthus roei	118.521	-32.5321	Wheat|KN08|2498|23/09/1997
Didymanthus roei	113.676	-24.4124	CarnUp|bo2|2498|23/08/1995
Didymanthus roei	114.077	-26.4766	CarnUp|na1|2498|19/08/1995
Didymanthus roei	113.711	-25.0766	CarnUp|bb3|2498|16/08/1994
Didymanthus roei	114.168	-26.4031	PERTH 2541912
Didymanthus roei	119.323	-31.2464	PERTH 2541769
Didymanthus roei	116.44	-31.1606	PERTH 2541904
Didymanthus roei	117.183	-31.6333	PERTH 2542102
Didymanthus roei	117.811	-31.6649	PERTH 7395558
Didymanthus roei	116.89	-31.3879	PERTH 7690894
Didymanthus roei	117.027	-31.195	PERTH 2541823
Didymanthus roei	116.883	-31.6833	PERTH 8001375
Didymanthus roei	116.583	-30.8167	PERTH 2541947
Didymanthus roei	114.65	-28.1583	PERTH 2541939
Didymanthus roei	114.671	-27.9586	PERTH 9268189
Didymanthus roei	114.072	-25.5216	PERTH 9184236
Didymanthus roei	117.066	-31.6044	PERTH 7064128
Didymanthus roei	117.464	-30.9678	PERTH 7064322
Didymanthus roei	117.013	-31.6228	PERTH 7064284
Didymanthus roei	116.033	-29.2333	PERTH 3454509
Didymanthus roei	116.774	-29.7992	PERTH 5040329
Didymanthus roei	113.531	-25.9217	PERTH 8648190
Didymanthus roei	113.873	-25.8429	PERTH 6000738
Didymanthus roei	118.564	-32.75	PERTH 2541971
Didymanthus roei	116.833	-31.8147	PERTH 1879456
Didymanthus roei	116.358	-30.5961	PERTH 2581795
Didymanthus roei	117.45	-31	PERTH 2581876
Didymanthus roei	117.35	-30.9647	PERTH 2541726
Didymanthus roei	117.451	-30.9966	AD 98009158
Didymanthus roei	116.952	-29.506	PERTH 9535721
Didymanthus roei	116.224	-29.1147	PERTH 7865864
Didymanthus roei	119.421	-32.4626	PERTH 7836171
Didymanthus roei	118.415	-32.5863	PERTH 8138079
Didymanthus roei	117.061	-31.5289	PERTH 7844042
Didymanthus roei	116.456	-30.3013	Wheat|SPS155B|2498|05/10/1999
Didymanthus roei	117.039	-30.1453	Wheat|SPS144D|2498|16/08/1999
Didymanthus roei	116.72	-29.5424	Wheat|SPS211B|2498|19/08/1999
Didymanthus roei	115.814	-28.7358	Wheat|SPS184A|2498|04/09/1999.1
Didymanthus roei	119.421	-32.4626	Wheat|SPS021B|2498|03/09/2000
Didymanthus roei	119.349	-31.1325	Wheat|SPS095A|2498|06/09/2000.1
Didymanthus roei	116.733	-29.545	Wheat|SPS168A|2498|18/08/1999
Didymanthus roei	117.464	-30.9671	Wheat|SPS043B|2498|10/09/2000
Didymanthus roei	117.447	-30.9733	Wheat|SPS079D|2498|10/09/2000
Didymanthus roei	118.155	-32.0955	Wheat|SPS085B|2498|14/10/2000
Didymanthus roei	118.763	-31.0074	Wheat|SPS076B|2498|08/09/2000
Didymanthus roei	118.763	-31.0076	Wheat|SPS076A|2498|08/09/2000
Didymanthus roei	116.455	-30.3017	Wheat|SPS155D|2498|06/10/1999.1
Didymanthus roei	115.815	-28.7363	Wheat|SPS184C|2498|04/09/1999
Didymanthus roei	117.551	-30.3253	Wheat|SPS170C|2498|14/08/1999
Didymanthus roei	116.458	-29.1842	Wheat|SPS169B|2498|20/08/1999
Didymanthus roei	116.699	-29.5424	Wheat|SPS167C|2498|02/09/1999
Didymanthus roei	116.469	-29.1925	Wheat|SPS169D|2498|21/08/1999
Didymanthus roei	117.033	-30.1473	Wheat|SPS144B|2498|15/08/1999
Didymanthus roei	116.227	-30.1235	Wheat|SPS157A|2498|27/09/1999
Didymanthus roei	117.933	-30.8245	Wheat|SPS146C|2498|12/08/1999
Didymanthus roei	116.368	-29.7253	Wheat|SPS172B|2498|11/09/1999
Didymanthus roei	115.76	-29.5743	Wheat|SPS162D|2498|21/09/1999
Didymanthus roei	117.38	-30.9298	Wheat|SPS015B|2498|13/08/1999
Didymanthus roei	116.222	-30.1196	Wheat|SPS158I|2498|28/09/1999
Didymanthus roei	116.226	-30.1252	Wheat|SPS157D|2498|27/09/1999
Didymanthus roei	118.415	-32.5863	Wheat|SPS017E|2498|15/10/2000.2
Didymanthus roei	115.827	-28.7237	Wheat|SPS187A|2498|03/09/1999
Didymanthus roei	117.547	-30.324	Wheat|SPS170D|2498|14/08/1999
Didymanthus roei	118.391	-33.498	Wheat|SPS210C|2498|19/10/1999
Didymanthus roei	116.37	-29.7245	Wheat|SPS172D|2498|13/09/1999
Didymanthus roei	116.208	-30.1202	Wheat|SPS158D|2498|28/09/1999
Didymanthus roei	117.192	-31.6288	Wheat|SPS207B|2498|01/09/2000
Didymanthus roei	117.061	-31.5288	Wheat|SPS098B|2498|12/10/2000
Didymanthus roei	118.351	-33.2492	Wheat|SPS057D|2498|18/10/2000
Didymanthus roei	117.191	-31.6306	Wheat|SPS207D|2498|12/10/2000
Didymanthus roei	115.76	-29.587	Wheat|SPS162B|2498|21/09/1999
Didymanthus roei	116.226	-29.1128	Wheat|SPS164E|2498|22/08/1999
Didymanthus roei	116.967	-31.3197	Wheat|SPS014C|2498|05/11/2000
Didymanthus roei	118.707	-32.8763	Wheat|SPS213B|2498|17/10/2000
Didymanthus roei	117.464	-30.0986	Wheat|SPS148D|2498|17/08/1999
Didymanthus roei	115.856	-28.7503	Wheat|SPS186A|2498|03/09/1999
Didymanthus roei	117.634	-30.9166	Wheat|SPS046B|2498|12/08/1999
Didymanthus roei	117.717	-31.6949	Wheat|SPS208B|2498|02/09/2000
Didymanthus roei	118.31	-31.1304	Wheat|SPS093C|2498|09/09/2000
Didymanthus roei	117.452	-30.1022	Wheat|SPS149A|2498|01/09/1999
Didymanthus roei	115.813	-28.7374	Wheat|SPS184E|2498|05/09/1999
Didymanthus roei	119.117	-31.3984	Wheat|SPS099A|2498|07/09/2000.2
Didymanthus roei	117.059	-31.5295	Wheat|SPS098C|2498|12/10/2000
Didymanthus roei	117.321	-30.8009	Wheat|SPS156C|2498|14/08/1999
Didymanthus roei	116.083	-29.957	Wheat|SPS203C|2498|27/09/1999
Didymanthus roei	117.322	-30.8008	Wheat|SPS156D|2498|14/08/1999
Didymanthus roei	119.421	-32.4628	Wheat|SPS021A|2498|03/09/2000
Didymanthus roei	118.047	-32.3065	Wheat|SPS064D|2498|15/10/2000
Didymanthus roei	115.893	-29.3709	Wheat|SPS174B|2498|10/09/1999
Didymanthus roei	116.712	-30.5125	Wheat|SPS152A|2498|06/10/1999
Didymanthus roei	117.714	-31.6956	Wheat|SPS208D|2498|02/09/2000
Didymanthus roei	115.856	-28.7504	Wheat|SPS186B|2498|03/09/1999
Didymanthus roei	115.933	-29.7667	CANB 22485.1
Didymanthus roei	116.717	-30.5167	MEL 0528520A
Didymanthus roei	117.083	-31.6167	MEL 0716525A
Didymanthus roei	119.248	-30.6731	PERTH 2542005
Didymanthus roei	118.775	-33.7822	PERTH 4517415
Didymanthus roei	119.667	-30.8714	PERTH 2581744
Didymanthus roei	119.629	-30.9675	PERTH 2541688
Didymanthus roei	116.334	-30.8315	PERTH 6204333
Didymanthus roei	116.967	-31.2	PERTH 5734630
Didymanthus roei	116.101	-29.81	PERTH 2541815
Didymanthus roei	114.769	-27.9417	PERTH 6168493
Didymanthus roei	114.667	-28.0167	CBG 8317045.1
Didymanthus roei	116.449	-31.0931	PERTH 7844921
Didymanthus roei	117.964	-34.2651	PERTH 9197478
Didymanthus roei	118.333	-26.9333	CANB 106035.1
Didymanthus roei	118.313	-26.9335	AD 96001116
Didymanthus roei	115.367	-28.7083	PERTH 5774071
Didymanthus roei	117.417	-30.35	PERTH 5420687
Didymanthus roei	117.4	-30.4167	PERTH 5275830
Didymanthus roei	118	-31.5833	PERTH 2541858
Didymanthus roei	117.595	-31.8156	PERTH 8779163
Didymanthus roei	113.617	-26.6256	PERTH 1221124
Didymanthus roei	118.148	-32.6683	PERTH 2542048
Didymanthus roei	116.963	-29.5474	PERTH 9414568
Didymanthus roei	116.4	-29.35	PERTH 4212339
Didymanthus roei	116.967	-32.2167	PERTH 6836801
Didymanthus roei	117.017	-31.6167	CANB 404115.1
Didymanthus roei	121.667	-29.0831	PERTH 2541874
Didymanthus roei	114.573	-27.4981	PERTH 6944868
Didymanthus roei	116.944	-29.5079	PERTH 8175276
Didymanthus roei	117.217	-32.2168	PERTH 8155828
Didymanthus roei	119.421	-31.2231	PERTH 2541661
Didymanthus roei	119.746	-31.2961	AD 96525176
Didymanthus roei	119.557	-32.9564	PERTH 2581809
Didymanthus roei	119.55	-33	MEL 0716526A
Didymanthus roei	117.458	-29.4867	PERTH 2581841
Didymanthus roei	117.035	-31.6247	PERTH 2541920
Didymanthus roei	115.757	-29.5797	PERTH 2581817
Didymanthus roei	117.52	-30	NSW120539
Didymanthus roei	113.684	-24.8773	127059355
Dissocarpus biflorus	146.333	-27.5	awetl.dat-Q032-4-200-7
Dissocarpus biflorus	143.25	-25	desac6.dat-Q120-7-1160-1
Dissocarpus biflorus	125.87	-31.7341	NA
Dissocarpus biflorus	135.667	-29.75	chen6.dat-S049-4-442-5
Dissocarpus biflorus	143.274	-25	awetl.dat-Q120-3-565-6
Dissocarpus biflorus	136.025	-30.1977	chen6.dat-S049-7-473-6
Dissocarpus biflorus	145.968	-28.1091	desac6.dat-Q041-1-578-4
Dissocarpus biflorus	134.536	-28.2056	NA
Dissocarpus biflorus	146.957	-33.081	chen6.dat-N039-1-44-5
Dissocarpus biflorus	133.769	-23.2305	DNA A0010391
Dissocarpus biflorus	141.059	-31.8339	NA
Dissocarpus biflorus	132.902	-24.5972	DNA A0042475
Dissocarpus biflorus	147.372	-29.6709	SPJGI5356769
Dissocarpus biflorus	141.383	-34.6042	nmal6.dat-V022-2-477-1
Dissocarpus biflorus	145.968	-28.1091	chen6.dat-Q041-1-237-4
Dissocarpus biflorus	137.251	-32.1166	chen6.dat-S073-1-591-7
Dissocarpus biflorus	136.64	-27.8398	NA
Dissocarpus biflorus	137.853	-32.7003	chen6.dat-S057-1-538-5
Dissocarpus biflorus	141.741	-31.0796	NA
Dissocarpus biflorus	137.251	-32.1038	chen6.dat-S073-2-597-5
Dissocarpus biflorus	141.55	-32.5149	NA
Dissocarpus biflorus	136.63	-27.835	NA
Dissocarpus biflorus	143.4	-32.8	chen6.dat-N103-1-199-7
Dissocarpus biflorus	134.585	-28.209	NA
Dissocarpus biflorus	133.533	-25.2541	4050746
Dissocarpus biflorus	144.933	-33	chen6.dat-N101-1-176-2
Dissocarpus biflorus	137	-31.5	chen6.dat-S032-1-368-7
Dissocarpus biflorus	142.526	-28.9995	SPJGI7120603
Dissocarpus biflorus	143.75	-27.5	chen6.dat-Q099-5-258-8
Dissocarpus biflorus	141.167	-31.6667	chen6.dat-N006-1-11-2
Dissocarpus biflorus	144	-32	chen6.dat-N046-1-63-3
Dissocarpus biflorus	140.348	-28.338	SUP7169-12-AD98503123
Dissocarpus biflorus	139.968	-26.4152	SUP7087-8-AD98445194
Dissocarpus biflorus	142.884	-35.4282	7168763
Dissocarpus biflorus	142.813	-34.9284	7174260
Dissocarpus biflorus	141.71	-35.0061	7169959
Dissocarpus biflorus	142.773	-34.9529	7174204
Dissocarpus biflorus	140.441	-27.2223	SUP729767-13
Dissocarpus biflorus	140.3	-28.0126	SUP729754-4
Dissocarpus biflorus	140.002	-28.0894	SUP729810-11
Dissocarpus biflorus	140.21	-28.0244	SUP729751-4
Dissocarpus biflorus	143.87	-33.6615	SPJGI2604405
Dissocarpus biflorus	141.972	-34.5667	MEL 1581049A
Dissocarpus biflorus	142.421	-29.3722	CANB 921395.1
Dissocarpus biflorus	139.968	-26.4154	AD 98445194
Dissocarpus biflorus	140.351	-28.332	AD 98503123
Dissocarpus biflorus	145.967	-28.1167	CANB 330324.1
Dissocarpus biflorus	145.833	-31.5	MEL 0101590A
Dissocarpus biflorus	141.583	-34.2209	595214
Dissocarpus biflorus	141.146	-34.195	594874
Dissocarpus biflorus	141.677	-34.1989	595268
Dissocarpus biflorus	139.051	-29.582	AD 96219133
Dissocarpus biflorus	133.534	-25.2528	NT A0105344
Dissocarpus biflorus	135.961	-32.2403	AD 98703242
Dissocarpus biflorus	139.384	-32.0654	AD 98579877
Dissocarpus biflorus	138.651	-28.3487	AD 97629652
Dissocarpus biflorus	135.86	-32.1543	AD 98722297
Dissocarpus biflorus	138.274	-30.0662	AD 96219131
Dissocarpus biflorus	138.484	-35.1487	AD 95820202
Dissocarpus biflorus	135.615	-32.1117	AD 98646035
Dissocarpus biflorus	138.336	-32.3256	AD 99831242
Dissocarpus biflorus	138.476	-35.1476	AD 96133021
Dissocarpus biflorus	138.068	-29.6487	AD 96219130
Dissocarpus biflorus	140.634	-31.6654	AD 97629066
Dissocarpus biflorus	132.434	-31.9988	AD 96129216
Dissocarpus biflorus	141.99	-30.524	130561952
Dissocarpus biflorus	142.037	-30.4546	130565575
Dissocarpus biflorus	135.817	-29.6825	SUP12998-48
Dissocarpus biflorus	137.275	-29.6665	SUP13871-88
Dissocarpus biflorus	137.047	-29.5924	SUP14067-33
Dissocarpus biflorus	135.694	-29.5944	SUP12991-24
Dissocarpus biflorus	137.387	-29.5946	SUP13877-86
Dissocarpus biflorus	135.71	-29.5673	SUP12847-53
Dissocarpus biflorus	135.728	-29.6028	SUP12992-61
Dissocarpus biflorus	139.512	-26.7198	SUP11481-7
Dissocarpus biflorus	139.519	-27.0266	OPP698505-2
Dissocarpus biflorus	139.538	-26.9583	OPP698506-3
Dissocarpus biflorus	139.429	-27.0742	OPP698491-5
Dissocarpus biflorus	137.921	-32.812	SUP9617-11
Dissocarpus biflorus	147.33	-29.7479	SIXRI0816666
Dissocarpus biflorus	147.594	-29.7787	SIXRI0818068
Dissocarpus biflorus	147.336	-29.7265	SIXRI0816623
Dissocarpus biflorus	147.927	-30.1432	NWB0403-1-17
Dissocarpus biflorus	143.451	-33.9302	SPJGI2602786
Dissocarpus biflorus	143.791	-33.3207	SPJGI2603347
Dissocarpus biflorus	142.897	-33.8273	SPJGI2603417
Dissocarpus biflorus	143.23	-33.4872	SPJGI2602858
Dissocarpus biflorus	143.438	-33.7907	SPJGI2602929
Dissocarpus biflorus	147.927	-30.1432	SPJGI2507500
Dissocarpus biflorus	147.838	-29.0809	SPJGI7542889
Dissocarpus biflorus	148.498	-29.3299	SPJGI7575648
Dissocarpus biflorus	147.635	-29.5298	SPJGI7542568
Dissocarpus biflorus	147.979	-29.9179	SAOH23011907
Dissocarpus biflorus	148.489	-29.3287	SPJGI7575687
Dissocarpus biflorus	147.937	-29.4642	SPJGI7542753
Dissocarpus biflorus	148.683	-29.3741	SPJGI7575471
Dissocarpus biflorus	147.848	-29.808	SAOH23011902
Dissocarpus biflorus	148.461	-29.7304	SPJGI7575585
Dissocarpus biflorus	147.763	-29.7764	SPJGI7543015
Dissocarpus biflorus	148.481	-29.7145	SPJGI7575629
Dissocarpus biflorus	147.994	-29.9354	SPJGI7543131
Dissocarpus biflorus	147.923	-29.4589	SPJGI7543039
Dissocarpus biflorus	147.787	-29.2383	SPJGI7543365
Dissocarpus biflorus	147.878	-29.0985	SPJGI7542824
Dissocarpus biflorus	148.524	-29.3338	SPJGI7575095
Dissocarpus biflorus	148.588	-29.1469	SPJGI7575720
Dissocarpus biflorus	148.346	-29.6215	SPJGI7575001
Dissocarpus biflorus	149.183	-28.9062	SPJGI7584549
Dissocarpus biflorus	138.046	-30.3026	SUP788163-7
Dissocarpus biflorus	136.598	-31.2653	OPP536915-1-PENDING
Dissocarpus biflorus	139.354	-33.3737	SUP8357-4
Dissocarpus biflorus	139.352	-33.2961	SUP8351-13-AD99431012
Dissocarpus biflorus	140.751	-30.932	AD 99816088
Dissocarpus biflorus	137.018	-30.0654	AD 99001048
Dissocarpus biflorus	137.368	-29.7154	AD 99040053
Dissocarpus biflorus	136.834	-30.432	AD 98948319
Dissocarpus biflorus	135.776	-29.6902	BRI AQ0599044
Dissocarpus biflorus	137.368	-30.5654	AD 98950386
Dissocarpus biflorus	136.423	-30.9644	AD 147098
Dissocarpus biflorus	140.951	-30.432	AD 99816180
Dissocarpus biflorus	137.434	-29.582	AD 99001155
Dissocarpus biflorus	138.134	-29.7654	AD 98423130
Dissocarpus biflorus	139.656	-30.1614	AD 193012
Dissocarpus biflorus	139.987	-30.0951	AD 99816085
Dissocarpus biflorus	135.563	-29.7231	AD 193311
Dissocarpus biflorus	137.434	-30.032	AD 99038166
Dissocarpus biflorus	135.344	-31.1653	AD 121200
Dissocarpus biflorus	137.801	-32.5321	AD 112427
Dissocarpus biflorus	136.943	-29.4402	BRI AQ0590329
Dissocarpus biflorus	133.568	-26.4654	AD 99325140
Dissocarpus biflorus	140.634	-30.7987	AD 99816044
Dissocarpus biflorus	137.268	-29.6654	AD 99002273
Dissocarpus biflorus	136.851	-30.432	AD 98945187
Dissocarpus biflorus	140.834	-29.782	AD 99816244
Dissocarpus biflorus	136.833	-30.4333	AK242725
Dissocarpus biflorus	140.236	-28.2375	AD 112675
Dissocarpus biflorus	140.868	-27.782	AD 99911074
Dissocarpus biflorus	135.527	-29.7172	AD 193377
Dissocarpus biflorus	140.901	-30.5154	AD 99913109
Dissocarpus biflorus	137.234	-30.4154	AD 98945400
Dissocarpus biflorus	138.859	-29.4414	AD 99711149
Dissocarpus biflorus	135.834	-31.5987	AD 99333004
Dissocarpus biflorus	139.418	-33.1654	AD 98925334
Dissocarpus biflorus	133.401	-27.2987	AD 98931082
Dissocarpus biflorus	135.834	-31.6654	AD 99333050
Dissocarpus biflorus	138.968	-29.532	AD 98429208
Dissocarpus biflorus	135.801	-31.5821	AD 99336089
Dissocarpus biflorus	133.418	-27.3321	AD 98931310
Dissocarpus biflorus	138.476	-35.2298	AD 99222216
Dissocarpus biflorus	134.901	-28.9654	AD 143804
Dissocarpus biflorus	141.733	-31.1	NE 10827
Dissocarpus biflorus	141.45	-31.95	CANB 872980.1
Dissocarpus biflorus	150.701	-23.6308	BRI AQ0824019
Dissocarpus biflorus	148.106	-19.9476	BRI AQ0679800
Dissocarpus biflorus	146.668	-25.9723	BRI AQ0610898
Dissocarpus biflorus	146.106	-26.4919	BRI AQ0822319
Dissocarpus biflorus	147.857	-19.879	BRI AQ0725226
Dissocarpus biflorus	141.997	-34.3576	AD 96712028
Dissocarpus biflorus	142.217	-34.1833	MEL 1501566A
Dissocarpus biflorus	136.767	-29.5833	MEL 0622868A
Dissocarpus biflorus	142.157	-34.1929	AD 96712025
Dissocarpus biflorus	135.884	-28.632	AD 96923160
Dissocarpus biflorus	136.784	-29.5154	AD 96904023
Dissocarpus biflorus	137	-29.47	NSW118644
Dissocarpus biflorus	142.5	-32.3333	MEL 0101561A
Dissocarpus biflorus	141.841	-31.0542	UNSWDB985
Dissocarpus biflorus	141.711	-31.0959	UNSWDB984
Dissocarpus biflorus	147.795	-30.9664	NSW722345
Dissocarpus biflorus	147.336	-29.7264	NSW789143
Dissocarpus biflorus	147.317	-29.745	NSW803854
Dissocarpus biflorus	138.6	-34.92	NSW61587
Dissocarpus biflorus	142.717	-27.7167	CANB 114761.1
Dissocarpus biflorus	149.658	-22.5583	BRI AQ0337313
Dissocarpus biflorus	149.55	-22.1667	MEL 0101424A
Dissocarpus biflorus	141.717	-31.0667	NE 10861
Dissocarpus biflorus	144.567	-34.25	MEL 0101581A
Dissocarpus biflorus	137.955	-32.7687	AD 98244241
Dissocarpus biflorus	138.468	-35.0954	AD 98232325
Dissocarpus biflorus	142.3	-30.5167	MEL 0101571A
Dissocarpus biflorus	138.647	-28.2916	SUP301-6
Dissocarpus biflorus	137.077	-29.6085	SUP11253-42
Dissocarpus biflorus	135.304	-26.3905	SUP8208-41
Dissocarpus biflorus	139.055	-27.6904	SUP11248-28
Dissocarpus biflorus	135.435	-26.6208	SUP11250-25
Dissocarpus biflorus	140.061	-26.8271	SUP983110-14-PENDING
Dissocarpus biflorus	136.282	-34.49	SUP6086-2
Dissocarpus biflorus	136.28	-34.4882	SUP6085-3
Dissocarpus biflorus	136.284	-34.4899	SUP6071-1-AD98111112
Dissocarpus biflorus	136.282	-34.489	SUP6075-2
Dissocarpus biflorus	136.282	-34.4881	SUP6069-2
Dissocarpus biflorus	136.284	-34.4908	SUP6066-1
Dissocarpus biflorus	136.283	-34.489	SUP6068-2
Dissocarpus biflorus	136.284	-34.4917	SUP6080-4
Dissocarpus biflorus	136.283	-34.4899	SUP6082-3
Dissocarpus biflorus	138.693	-27.4934	SUP18427-247963
Dissocarpus biflorus	139.518	-26.9708	SUP17843-74571
Dissocarpus biflorus	139.048	-27.6463	SUP17845-74651
Dissocarpus biflorus	136.292	-34.5809	SUP4572-5
Dissocarpus biflorus	137.867	-32.6887	OPP799962-142
Dissocarpus biflorus	139.68	-32.6145	SUP8001-2-DISCARDED
Dissocarpus biflorus	139.454	-33.1756	SUP8009-10
Dissocarpus biflorus	136.819	-29.3965	OPP801266-3
Dissocarpus biflorus	138.121	-34.0771	OPP801307-15
Dissocarpus biflorus	140.661	-34.2875	SUP1035091-7
Dissocarpus biflorus	140.649	-34.2871	SUP1035088-10
Dissocarpus biflorus	140.646	-34.2878	SUP1035089-10
Dissocarpus biflorus	140.607	-34.3162	SUP1035079-18
Dissocarpus biflorus	144.683	-33.8833	CBG 56659.1
Dissocarpus biflorus	143.55	-33.8667	CBG 7909886.1
Dissocarpus biflorus	136.251	-34.5154	AD 98051282
Dissocarpus biflorus	136.218	-34.5487	AD 98051235
Dissocarpus biflorus	136.284	-34.4987	AD 98111112
Dissocarpus biflorus	136.401	-34.6154	AD 98108080
Dissocarpus biflorus	136.184	-34.6487	AD 98051193
Dissocarpus biflorus	138.802	-30.2886	AD 129977
Dissocarpus biflorus	136.874	-29.8483	AD 99721011
Dissocarpus biflorus	141.867	-30.8	CBG 12297.1
Dissocarpus biflorus	141.183	-34.1667	MEL 1540117A
Dissocarpus biflorus	137.9	-32.7	AD 99813136
Dissocarpus biflorus	137.851	-32.7154	AD 97438368
Dissocarpus biflorus	137.501	-32.9821	AD 97344153
Dissocarpus biflorus	139.884	-32.0654	AD 97344225
Dissocarpus biflorus	142.201	-29.8653	AD 97726233
Dissocarpus biflorus	138.496	-35.0732	AD 99412004
Dissocarpus biflorus	133.868	-23.2051	AD 96242090
Dissocarpus biflorus	133.87	-23.17	NSW61579
Dissocarpus biflorus	133.767	-23.2	CANB 117445.1
Dissocarpus biflorus	141.305	-34.166	46652848
Dissocarpus biflorus	138.718	-30.182	AD 95820195
Dissocarpus biflorus	141.635	-34.9483	2255162
Dissocarpus biflorus	142.851	-35.2816	2258002
Dissocarpus biflorus	142.835	-35.09	2256369
Dissocarpus biflorus	141.701	-34.9566	2255417
Dissocarpus biflorus	142.238	-34.2483	2254005
Dissocarpus biflorus	141.701	-35.0316	2255647
Dissocarpus biflorus	141.45	-31.3	NSW61582
Dissocarpus biflorus	135.834	-28.6654	AD 98741060
Dissocarpus biflorus	147.774	-30.0875	NSW929314
Dissocarpus biflorus	137.601	-33.8821	AD 96742097
Dissocarpus biflorus	140.601	-34.282	AD 96743061
Dissocarpus biflorus	138.818	-30.182	AD 97143305
Dissocarpus biflorus	138.151	-34.1098	AD 96937020
Dissocarpus biflorus	138.968	-31.4198	AD 97145037
Dissocarpus biflorus	138.001	-33.1821	AD 96736023
Dissocarpus biflorus	139.35	-33.2975	AD 99431012
Dissocarpus biflorus	142.076	-29.2901	BRI AQ0483407
Dissocarpus biflorus	142.068	-29.282	AD 99136244
Dissocarpus biflorus	142.07	-29.28	NSW239790
Dissocarpus biflorus	142.067	-29.2833	PERTH 1879529
Dissocarpus biflorus	143.3	-34.1	PERTH 2582031
Dissocarpus biflorus	140.752	-34.1806	AD 201510
Dissocarpus biflorus	122.484	-27.6988	AD 97449212
Dissocarpus biflorus	146.943	-19.3235	BRI AQ0489010
Dissocarpus biflorus	145.406	-22.1396	BRI AQ0613865
Dissocarpus biflorus	145.399	-22.144	BRI AQ0613864
Dissocarpus biflorus	145.683	-31.3333	CANB 729386.1
Dissocarpus biflorus	145.883	-29.95	CANB 729387.1
Dissocarpus biflorus	148.901	-32.4736	AD 971020039
Dissocarpus biflorus	146.834	-31.1653	AD 967510432
Dissocarpus biflorus	147.033	-32.9	CANB 729384.1
Dissocarpus biflorus	146.85	-29.9833	CANB 729385.1
Dissocarpus biflorus	147.233	-30.2667	CANB 26894.1
Dissocarpus biflorus	136.936	-30.1972	DNA A0019166
Dissocarpus biflorus	140.686	-27.9609	SUP983107-17-PENDING
Dissocarpus biflorus	140.692	-27.8736	SUP983100-16-PENDING
Dissocarpus biflorus	147.696	-30.4948	SPJGI2508155
Dissocarpus biflorus	147.212	-30.6038	SPJGI2508335
Dissocarpus biflorus	147.779	-30.3896	SPJGI2508087
Dissocarpus biflorus	148.401	-29.2529	SDXB98022312
Dissocarpus biflorus	147.23	-30.4143	SPJGI2506962
Dissocarpus biflorus	147.228	-30.4134	SPJGI2506955
Dissocarpus biflorus	147.175	-30.4044	SPJGI2506938
Dissocarpus biflorus	144.365	-29.9634	SMOP1802066I
Dissocarpus biflorus	135.491	-30.2901	OPP503768-30-DISCARDED
Dissocarpus biflorus	146.709	-21.9901	BRI AQ0195213
Dissocarpus biflorus	133.012	-25.9787	4265764
Dissocarpus biflorus	141.399	-34.2469	NT D0216996
Dissocarpus biflorus	133.282	-25.8669	NT A0098824
Dissocarpus biflorus	133	-25.9667	NT A0098475
Dissocarpus biflorus	141.701	-30.9853	UNSWDB979
Dissocarpus biflorus	142.12	-30.3	NSW347902
Dissocarpus biflorus	133.869	-23.2305	DNA A0085083
Dissocarpus biflorus	141.7	-31.07	NSW843908
Dissocarpus biflorus	144.226	-28.7568	BRI AQ0554800
Dissocarpus biflorus	137.151	-32.1154	AD 98579890
Dissocarpus biflorus	137.15	-32.12	NSW80786
Dissocarpus biflorus	133.868	-23.2632	AD 97044146
Dissocarpus biflorus	146.9	-29.9	CBG 29456.1
Dissocarpus biflorus	147.667	-30.4667	CBG 30022.1
Dissocarpus biflorus	141.917	-30.6833	CBG 31145.1
Dissocarpus biflorus	140.896	-27.7517	AD 221478
Dissocarpus biflorus	138.518	-35.0487	AD 96310240
Dissocarpus biflorus	137.484	-34.4987	AD 97616001
Dissocarpus biflorus	143.126	-24.1901	BRI AQ0487863
Dissocarpus biflorus	143.193	-24.1235	BRI AQ0473757
Dissocarpus biflorus	148.42	-28.62	NSW347915
Dissocarpus biflorus	148.043	-28.6068	BRI AQ0415407
Dissocarpus biflorus	148.443	-28.6234	BRI AQ0421648
Dissocarpus biflorus	139.727	-31.9777	SUP12805-7
Dissocarpus biflorus	139.352	-31.6132	SUP12822-24
Dissocarpus biflorus	139.73	-32.2919	SUP12982-8
Dissocarpus biflorus	139.038	-32.2336	SUP12980-9
Dissocarpus biflorus	139.918	-31.6018	SUP12829-3
Dissocarpus biflorus	139.889	-32.0509	SUP12799-4
Dissocarpus biflorus	140.642	-32.5459	SUP8509-4-DISCARDED
Dissocarpus biflorus	140.642	-32.5533	SUP8511-8
Dissocarpus biflorus	140.787	-32.966	SUP8504-6-DISCARDED
Dissocarpus biflorus	140.312	-32.6647	SUP8512-8
Dissocarpus biflorus	140.643	-32.5489	SUP8510-3
Dissocarpus biflorus	137.989	-33.1732	SUP18659-100919
Dissocarpus biflorus	138.108	-34.1249	SUP11819-2-AD99704103
Dissocarpus biflorus	137.776	-32.9721	SUP14516-8
Dissocarpus biflorus	145.679	-24.2471	BRI AQ0676468
Dissocarpus biflorus	146.926	-23.3734	BRI AQ0488800
Dissocarpus biflorus	148.426	-28.5068	BRI AQ0653517
Dissocarpus biflorus	141.979	-34.5639	MEL 1557277A
Dissocarpus biflorus	142.213	-34.2	MEL 1557240A
Dissocarpus biflorus	144.832	-24.8208	MEL 0285347A
Dissocarpus biflorus	144.833	-24.8193	BRI AQ0603090
Dissocarpus biflorus	140.509	-33.2147	AD 99431005
Dissocarpus biflorus	139.56	-33.7375	AD 99431009
Dissocarpus biflorus	138.107	-34.1264	AD 99704103
Dissocarpus biflorus	135.948	-28.6199	SUP13438-88
Dissocarpus biflorus	139.17	-30.9779	SUP10536-14
Dissocarpus biflorus	132.157	-31.5301	OPP414075-44
Dissocarpus biflorus	138.786	-32.5627	SUP15372-22
Dissocarpus biflorus	138.836	-32.5529	SUP15277-24-AD99828423
Dissocarpus biflorus	130.695	-31.3501	OPP414066-38
Dissocarpus biflorus	130.828	-31.4198	OPP414092-47
Dissocarpus biflorus	130.83	-31.4203	OPP414064-42
Dissocarpus biflorus	130.734	-31.4444	OPP414091-65
Dissocarpus biflorus	130.65	-31.27	OPP414067-34
Dissocarpus biflorus	130.648	-31.2678	OPP414068-35
Dissocarpus biflorus	130.698	-31.3513	OPP414065-45
Dissocarpus biflorus	138.263	-32.1231	SUP15194-9-AD99826286
Dissocarpus biflorus	139.288	-30.0787	SUP10681-52
Dissocarpus biflorus	141.937	-34.1955	285769
Dissocarpus biflorus	141.768	-34.7788	280926
Dissocarpus biflorus	142.89	-35.3597	287468
Dissocarpus biflorus	142.869	-35.3288	287448
Dissocarpus biflorus	141.167	-34.183	284996
Dissocarpus biflorus	141.897	-34.158	285825
Dissocarpus biflorus	141.943	-34.1427	285867
Dissocarpus biflorus	141.243	-34.1469	284743
Dissocarpus biflorus	142.801	-35.4288	287370
Dissocarpus biflorus	141.927	-34.7608	281062
Dissocarpus biflorus	142.879	-35.335	287432
Dissocarpus biflorus	141.243	-34.1677	284891
Dissocarpus biflorus	141.584	-34.2011	284198
Dissocarpus biflorus	141.947	-34.6025	278667
Dissocarpus biflorus	141.196	-34.158	284851
Dissocarpus biflorus	141.135	-34.1494	285086
Dissocarpus biflorus	141.997	-34.56	279405
Dissocarpus biflorus	145.239	-22.9808	126329140
Dissocarpus biflorus	137.078	-33.2022	AD 223654
Dissocarpus biflorus	138.835	-32.5544	AD 99828423
Dissocarpus biflorus	138.262	-32.1244	AD 99826286
Dissocarpus biflorus	139.636	-30.1805	DNA D0053863
Dissocarpus biflorus	138.677	-29.6741	SUP12287-4
Dissocarpus biflorus	140.507	-33.2133	SUP8378-25-AD99431005
Dissocarpus biflorus	140.481	-31.6322	SUP12781-21
Dissocarpus biflorus	138.189	-32.4558	SUP10907-30
Dissocarpus biflorus	137.796	-32.4996	AD 99535043
Dissocarpus biflorus	144.229	-28.7525	BRI AQ0931611
Dissocarpus biflorus	137.864	-33.2644	AD 99652254
Dissocarpus biflorus	142.43	-32.4	NSW148551
Dissocarpus biflorus	142.22	-34.17	NSW83292
Dissocarpus biflorus	138.452	-30.5753	AD 240916
Dissocarpus biflorus	138.406	-31.3315	AD 98579886
Dissocarpus biflorus	137.151	-32.1218	AD 98579879
Dissocarpus biflorus	138.35	-31.32	NSW80787
Dissocarpus biflorus	138.762	-30.1818	AD 98579888
Dissocarpus biflorus	145.917	-28.7167	CANB 31871.1
Dissocarpus biflorus	146.783	-19.2417	JCT-S2031.1
Dissocarpus biflorus	142.332	-34.4233	11309978
Dissocarpus biflorus	142.124	-34.1794	1858790
Dissocarpus biflorus	141.993	-34.56	1873378
Dissocarpus biflorus	142.136	-34.19	1856683
Dissocarpus biflorus	141.596	-34.2613	1863600
Dissocarpus biflorus	142.128	-34.1825	1858851
Dissocarpus biflorus	142.216	-34.1952	1865305
Dissocarpus biflorus	142.216	-34.1955	1865272
Dissocarpus biflorus	141.994	-34.5583	1873353
Dissocarpus biflorus	141.31	-34.0563	1867509
Dissocarpus biflorus	142.11	-34.1822	1857551
Dissocarpus biflorus	142.11	-34.1819	1864730
Dissocarpus biflorus	142.11	-34.1816	1842697
Dissocarpus biflorus	141.25	-34.0438	1867685
Dissocarpus biflorus	141.316	-34.0577	1868884
Dissocarpus biflorus	141.268	-34.0447	1867572
Dissocarpus biflorus	142.11	-34.1813	1857477
Dissocarpus biflorus	142.114	-34.208	6799428
Dissocarpus biflorus	142.09	-34.1819	1720069
Dissocarpus biflorus	142.127	-34.1827	1858819
Dissocarpus biflorus	142.109	-34.2065	6799461
Dissocarpus biflorus	142.333	-34.4406	11309694
Dissocarpus biflorus	142.11	-34.1822	1864678
Dissocarpus biflorus	142.344	-34.4258	11309958
Dissocarpus biflorus	141.993	-34.5597	1861786
Dissocarpus biflorus	142.331	-34.4295	11309711
Dissocarpus biflorus	141.596	-34.2613	1863559
Dissocarpus biflorus	142.833	-35.2813	1878538
Dissocarpus biflorus	142.334	-34.4434	10618565
Dissocarpus biflorus	142.173	-34.1851	5744159
Dissocarpus biflorus	135.4	-30	NSW77161
Dissocarpus biflorus	137.168	-32.9987	AD 966040710
Dissocarpus biflorus	139.44	-34.1054	AD 97651289
Dissocarpus biflorus	134.484	-28.1987	AD 96140115
Dissocarpus biflorus	137.834	-32.5154	AD 96140117
Dissocarpus biflorus	140.018	-33.582	AD 97703486
Dissocarpus biflorus	135.318	-30.9154	AD 96140128
Dissocarpus biflorus	142.211	-34.1848	5752937
Dissocarpus biflorus	142.973	-35.2511	7214564
Dissocarpus biflorus	136.254	-34.595	SUP4734-7
Dissocarpus biflorus	136.259	-34.5416	SUP4814-3
Dissocarpus biflorus	136.259	-34.5425	SUP4809-5
Dissocarpus biflorus	136.251	-34.5976	SUP4732-6
Dissocarpus biflorus	136.248	-34.5119	SUP4821-2
Dissocarpus biflorus	136.26	-34.5443	SUP4807-3
Dissocarpus biflorus	136.256	-34.5966	SUP4727-9
Dissocarpus biflorus	136.252	-34.5958	SUP4720-3-AD98040198
Dissocarpus biflorus	136.26	-34.5416	SUP4815-3-AD98041260
Dissocarpus biflorus	136.252	-34.5967	SUP4722-4
Dissocarpus biflorus	136.25	-34.5101	SUP4822-3
Dissocarpus biflorus	136.252	-34.5128	SUP4827-4
Dissocarpus biflorus	136.25	-34.5083	SUP4820-2
Dissocarpus biflorus	136.25	-34.5124	SUP4825-3
Dissocarpus biflorus	136.256	-34.5971	SUP4733-8
Dissocarpus biflorus	136.261	-34.5416	SUP4817-3
Dissocarpus biflorus	136.261	-34.5434	SUP4808-8
Dissocarpus biflorus	136.248	-34.511	SUP4824-2
Dissocarpus biflorus	136.258	-34.5948	SUP4735-2
Dissocarpus biflorus	136.259	-34.5443	SUP4816-4
Dissocarpus biflorus	136.257	-34.5961	SUP4718-3
Dissocarpus biflorus	136.251	-34.5128	SUP4823-7
Dissocarpus biflorus	140.003	-32.0061	OPP427459-40
Dissocarpus biflorus	138.035	-32.9813	SUP9641-5
Dissocarpus biflorus	139.754	-34.0393	SUP21136-135996
Dissocarpus biflorus	137.143	-32.1069	BRI AQ0467942
Dissocarpus biflorus	136.318	-34.6487	AD 98041340
Dissocarpus biflorus	136.251	-34.5987	AD 98040198
Dissocarpus biflorus	136.301	-34.5821	AD 98043358
Dissocarpus biflorus	136.284	-34.5321	AD 98041055
Dissocarpus biflorus	136.268	-34.5487	AD 98041260
Dissocarpus biflorus	140.534	-34.2654	AD 98444024
Dissocarpus biflorus	141.668	-31.082	AD 97644056
Dissocarpus biflorus	142.168	-29.8487	AD 97739512
Dissocarpus biflorus	142.174	-34.1858	725347
Dissocarpus biflorus	142.02	-29.92	NSW32056
Dissocarpus biflorus	142.055	-34.1443	11833756
Dissocarpus biflorus	142.055	-34.1426	11833693
Dissocarpus biflorus	140.109	-31.9283	SUP26249-196601
Dissocarpus biflorus	131.343	-31.2988	SUP27807-229272
Dissocarpus biflorus	131.743	-31.4015	SUP27800-229170
Dissocarpus biflorus	130.91	-30.8775	SUP27756-228844
Dissocarpus biflorus	147.779	-30.3896	NWB0457-1-2
Dissocarpus biflorus	147.212	-30.6038	NWB0497-1-2
Dissocarpus biflorus	147.696	-30.4948	NWB0464-1-7
Dissocarpus biflorus	147.23	-30.4143	NWB0336-1-3
Dissocarpus biflorus	148.756	-29.9389	SPJGI2506306
Dissocarpus biflorus	138.5	-35.0737	OPP799378-60
Dissocarpus biflorus	142.112	-34.2102	6799576
Dissocarpus biflorus	142.108	-34.2088	6799496
Dissocarpus biflorus	142.11	-34.2071	6799529
Dissocarpus biflorus	142.113	-34.2092	6799614
Dissocarpus biflorus	138.506	-29.0003	AD 99711155
Dissocarpus biflorus	138.635	-28.9619	AD 99711117
Dissocarpus biflorus	146.059	-25.5234	BRI AQ0638775
Dissocarpus biflorus	144.46	-24.5235	BRI AQ0638776
Dissocarpus biflorus	143.7	-31.5667	MEL 0101579A
Dissocarpus biflorus	138.641	-27.9931	AD 99710240
Dissocarpus biflorus	139.151	-33.4639	AD 99715186
Dissocarpus biflorus	140.568	-34.4487	AD 98124394
Dissocarpus biflorus	138.717	-30.1833	MEL 0101563A
Dissocarpus biflorus	138.717	-30.1833	MELUD012800a
Dissocarpus biflorus	138.57	-30.2	NSW61586
Dissocarpus biflorus	136.818	-29.3084	AD 96440098
Dissocarpus biflorus	139.734	-30.1409	AD 96441090
Dissocarpus biflorus	138.202	-29.432	AD 97147026
Dissocarpus biflorus	136.72	-29.35	NSW100049
Dissocarpus biflorus	138.246	-29.4073	AD 97147033
Dissocarpus biflorus	140.194	-28.4747	AD 133078
Dissocarpus biflorus	137.19	-30.4391	108675511
Dissocarpus biflorus	137.379	-29.595	38288282
Dissocarpus biflorus	137.906	-32.6969	58565422
Dissocarpus biflorus	137.006	-30.503	63744136
Dissocarpus biflorus	137.651	-32.3974	108561221
Dissocarpus biflorus	137.144	-31.6128	63620529
Dissocarpus biflorus	140.646	-32.1686	123194671
Dissocarpus biflorus	142.019	-29.9138	DNA A0019167
Dissocarpus biflorus	141.669	-34.0638	DNA A0019165
Dissocarpus biflorus	139.575	-26.9392	OPP45507-1510564
Dissocarpus biflorus	139.556	-26.985	SUP17844-74629
Dissocarpus biflorus	137.815	-32.5436	OPP957386-6
Dissocarpus biflorus	137.545	-33.0305	OPP957385-35
Dissocarpus biflorus	137.865	-33.2631	SUP11849-3-AD99652254
Dissocarpus biflorus	144.43	-32.9929	SDMPI0029708
Dissocarpus biflorus	140.897	-27.7549	SUP983093-22-PENDING
Dissocarpus biflorus	140.87	-27.7987	SUP983097-26-PENDING
Dissocarpus biflorus	137.187	-30.3728	AD 275840
Dissocarpus biflorus	138.678	-29.6672	AD 99711151
Dissocarpus biflorus	138.063	-30.0397	AD 242862
Dissocarpus biflorus	132.981	-26.9486	AD 109568
Dissocarpus biflorus	140.864	-32.5822	AD 99431010
Dissocarpus biflorus	133.21	-25.3303	PERTH 6759939
Dissocarpus biflorus	137.065	-30.4753	AD 123691
Dissocarpus biflorus	138.584	-28.732	AD 99111182
Dissocarpus biflorus	139.107	-27.6487	AD 99111184
Dissocarpus biflorus	138.126	-34.1654	AD 98431151
Dissocarpus biflorus	133.651	-32.4488	AD 98433277
Dissocarpus biflorus	137.8	-30.3154	AD 96505241
Dissocarpus biflorus	137.867	-30.2667	CANB 163590.1
Dissocarpus biflorus	137.984	-30.2926	AD 96505163
Dissocarpus biflorus	137.084	-29.4098	AD 96845140
Dissocarpus biflorus	138.634	-28.3487	AD 96128170
Dissocarpus biflorus	141.926	-34.7625	MEL 1557444A
Dissocarpus biflorus	138.99	-30.5804	SUP7885-19
Dissocarpus biflorus	137.811	-32.3335	SUP15020-16-AD99834381
Dissocarpus biflorus	146.881	-30.5824	SDRS1306263T
Dissocarpus biflorus	146.881	-30.5817	SDRS13062631
Dissocarpus biflorus	141.202	-31.0675	SDRS13062410
Dissocarpus biflorus	147.5	-30.642	SPJGI3680919
Dissocarpus biflorus	139.561	-33.7361	SUP8256-8-AD99431009
Dissocarpus biflorus	139.556	-33.733	SUP8257-13
Dissocarpus biflorus	143.597	-34.3543	SJJTI0045884
Dissocarpus biflorus	143.087	-33.7485	SJJTI0046043
Dissocarpus biflorus	138.106	-34.1344	OPP800417-36
Dissocarpus biflorus	138.739	-32.5708	SUP15210-14-AD99827565
Dissocarpus biflorus	139.637	-34.3017	OPP800845-94
Dissocarpus biflorus	142.867	-35.25	MEL 0575304A
Dissocarpus biflorus	137.809	-32.335	AD 99834381
Dissocarpus biflorus	141.417	-29.6833	CANB 324565.1
Dissocarpus biflorus	142.83	-30.05	NSW88772
Dissocarpus biflorus	142.833	-30.05	CANB 195466.1
Dissocarpus biflorus	142.817	-30.05	CANB 324564.1
Dissocarpus biflorus	142.461	-27.896	BRI AQ1003630
Dissocarpus biflorus	139.145	-33.4356	AD 183783
Dissocarpus biflorus	137.501	-32.1487	AD 99211065
Dissocarpus biflorus	144.135	-35.1181	119677832
Dissocarpus biflorus	141.033	-31.8833	CANB 324563.1
Dissocarpus biflorus	143.251	-32.732	AD 97337041
Dissocarpus biflorus	141.72	-29.6	NSW61580
Dissocarpus biflorus	146	-31	MEL 0049016B
Dissocarpus biflorus	142.733	-34.5833	MEL 0101568A
Dissocarpus biflorus	144.717	-34.2	CANB 641229.1
Dissocarpus biflorus	138.738	-32.5722	AD 99827565
Dissocarpus biflorus	138.468	-35.0987	AD 99849234
Dissocarpus biflorus	139.518	-30.6394	SUP739861-3
Dissocarpus biflorus	138.081	-27.3115	OPP41760-1781699
Dissocarpus biflorus	140.641	-34.2884	SUP1035066-9
Dissocarpus biflorus	140.651	-34.2864	SUP1035067-9
Dissocarpus biflorus	140.659	-34.288	SUP1035069-9
Dissocarpus biflorus	133.65	-32.4519	OPP11422-114
Dissocarpus biflorus	133.252	-32.5102	OPP11423-39
Dissocarpus biflorus	138.521	-30.7446	SUP7879-6
Dissocarpus biflorus	139.593	-30.3193	SUP12906-7
Dissocarpus biflorus	136.299	-34.5808	SUP4562-2
Dissocarpus biflorus	139.084	-30.0153	SUP9359-5
Dissocarpus biflorus	136.255	-34.5236	SUP5000-2
Dissocarpus biflorus	139.86	-30.3418	SUP12913-8
Dissocarpus biflorus	139.701	-30.5224	SUP12922-9
Dissocarpus biflorus	140.178	-30.8635	SUP12878-2
Dissocarpus biflorus	140.004	-30.0857	SUP12897-13
Dissocarpus biflorus	139.694	-30.1838	SUP12903-4
Dissocarpus biflorus	138.337	-32.324	SUP15496-3-AD99831242
Dissocarpus biflorus	133.293	-32.5108	OPP11412-110
Dissocarpus biflorus	139.37	-31.3008	SUP12867-15
Dissocarpus biflorus	137.542	-32.9533	OPP799648-1
Dissocarpus biflorus	145.318	-33.5485	NSW61584
Dissocarpus biflorus	144.101	-33.8485	NSW347774
Dissocarpus biflorus	146.868	-29.9651	NSW66122
Dissocarpus biflorus	145.268	-30.0485	NSW347772
Dissocarpus biflorus	146.001	-29.9151	NSW347908
Dissocarpus biflorus	141.007	-32.4713	NSW445001
Dissocarpus biflorus	146.085	-30.0651	NSW61578
Dissocarpus biflorus	146.218	-30.5485	NSW347907
Dissocarpus biflorus	147.201	-31.5651	NSW347914
Dissocarpus biflorus	145.835	-29.9151	NSW347912
Dissocarpus biflorus	141.99	-29.2727	NSW513342
Dissocarpus biflorus	148.118	-29.9818	NSW347911
Dissocarpus biflorus	143.935	-33.8818	NSW347776
Dissocarpus biflorus	143.501	-34.4152	NSW347777
Dissocarpus biflorus	149.301	-30.1818	NSW61577
Dissocarpus biflorus	144.247	-33.8485	NSW277813
Dissocarpus biflorus	144.268	-34.3651	NSW347773
Dissocarpus biflorus	145.935	-30.0818	NSW61575
Dissocarpus biflorus	147.835	-30.0484	NSW88810
Dissocarpus biflorus	146.551	-30.5651	NSW88779
Dissocarpus biflorus	148.234	-29.8484	NSW347909
Dissocarpus biflorus	144.718	-34.1985	NSW79004
Dissocarpus biflorus	143.268	-32.6651	NSW58966
Dissocarpus biflorus	148.118	-30.0484	NSW347913
Dissocarpus biflorus	144.268	-34.3485	NSW347775
Dissocarpus biflorus	146.918	-29.9151	NSW347910
Dissocarpus biflorus	148.501	-29.5651	NSW61574
Dissocarpus biflorus	141.927	-34.761	40372
Dissocarpus biflorus	141.997	-34.5602	8486664
Dissocarpus biflorus	142.001	-34.3651	20516
Dissocarpus biflorus	141.185	-34.1651	35250
Dissocarpus biflorus	142.218	-34.1818	20515
Dissocarpus biflorus	141.36	-34.235	8450322
Dissocarpus biflorus	141.185	-34.1818	2999
Dissocarpus biflorus	142.868	-35.2485	186633
Dissocarpus biflorus	141.974	-34.5651	45332
Dissocarpus biflorus	141.485	-34.2151	39925
Dissocarpus biflorus	142.214	-34.1985	40222
Dissocarpus biflorus	141.98	-34.5624	40238
Dissocarpus biflorus	142.151	-34.1818	2878
Dissocarpus biflorus	140.773	-26.8669	AD 226683
Dissocarpus biflorus	144.76	-28.1401	BRI AQ0366864
Dissocarpus biflorus	133.284	-23.1154	AD 96448279
Dissocarpus biflorus	140.823	-32.5228	AD 99431013
Dissocarpus biflorus	140.87	-32.5236	AD 99431014
Dissocarpus biflorus	141.761	-34.2259	157984402
Dissocarpus biflorus	135.513	-32.1946	SUP7589-35
Dissocarpus biflorus	135.627	-32.1112	SUP7600-4
Dissocarpus biflorus	135.971	-32.2236	SUP7540-30
Dissocarpus biflorus	135.857	-32.1552	SUP7585-20-AD98722297
Dissocarpus biflorus	139.484	-26.7654	AD 98716482
Dissocarpus biflorus	140.684	-27.882	AD 98734011
Dissocarpus biflorus	148.604	-29.5484	SWDA990504DO
Dissocarpus biflorus	147.597	-30.6604	SPJGI7519886
Dissocarpus biflorus	141.394	-32.4526	SJJSI0178288
Dissocarpus biflorus	142.303	-34.3136	SDMPI0196149
Dissocarpus biflorus	149.091	-29.9846	SPJGI4420330
Dissocarpus biflorus	145.237	-33.9841	SJJSI0551524
Dissocarpus biflorus	141.733	-34.0892	SJJSI0326007
Dissocarpus biflorus	141.908	-34.0896	SJJSI0326049
Dissocarpus biflorus	141.672	-33.3132	SJJSI0326413
Dissocarpus biflorus	141.735	-34.0836	SJJSI0326066
Dissocarpus biflorus	141.913	-34.1003	SJJSI0326039
Dissocarpus biflorus	141.941	-34.1096	SDMPI0565714
Dissocarpus biflorus	148.808	-29.3963	SPJGI4086532
Dissocarpus biflorus	148.809	-29.3957	SPJGI4086519
Dissocarpus biflorus	148.807	-29.398	SPJGI4086478
Dissocarpus biflorus	147.338	-31.529	SPJGI3102776
Dissocarpus biflorus	146.998	-29.1091	SPJGI4229769
Dissocarpus biflorus	147.035	-29.0455	SPJGI4229291
Dissocarpus biflorus	147.007	-29.0186	SPJGI4229233
Dissocarpus biflorus	146.972	-29.1449	SPJGI4229963
Dissocarpus biflorus	147.495	-31.3016	SJJT0305294P
Dissocarpus biflorus	147.958	-31.0002	SPJGI6196637
Dissocarpus biflorus	147.929	-31.0003	SPJGI6197445
Dissocarpus biflorus	147.952	-30.9981	SPJGI6196738
Dissocarpus biflorus	144.135	-35.1181	SPJGI7343682
Dissocarpus biflorus	143.87	-34.6284	SIXRI0941628
Dissocarpus biflorus	147.496	-29.0946	SPJGI6725442
Dissocarpus biflorus	147.341	-29.7003	SLZB1509146V
Dissocarpus biflorus	147.245	-29.5115	SPJGI6728660
Dissocarpus biflorus	146.858	-29.2113	SPJGI6726114
Dissocarpus biflorus	147.834	-29.1872	SLZB1508210B
Dissocarpus biflorus	147.498	-29.0949	SPJGI6725418
Dissocarpus biflorus	146.553	-29.6603	SLZB15121410
Dissocarpus biflorus	147.229	-29.5318	SLZB1509221D
Dissocarpus biflorus	147.321	-29.6962	SLZB15091507
Dissocarpus biflorus	147.162	-29.3996	SPJGI6728724
Dissocarpus biflorus	147.415	-29.0935	SPJGI6725826
Dissocarpus biflorus	147.499	-29.0585	SPJGI6725606
Dissocarpus biflorus	147.338	-29.6995	SLZB1509146Q
Dissocarpus biflorus	147.236	-29.3139	SPJGI6728899
Dissocarpus biflorus	146.584	-29.669	SLZB15121407
Dissocarpus biflorus	147.746	-29.183	SPJGI6728226
Dissocarpus biflorus	147.48	-29.0401	SLZB15082607
Dissocarpus biflorus	147.242	-29.3402	SLZB1508200W
Dissocarpus biflorus	146.017	-29.8557	SLZB15120303
Dissocarpus biflorus	147.228	-29.5321	SPJGI6728509
Dissocarpus biflorus	146.645	-29.6365	SLZB1512143G
Dissocarpus biflorus	146.847	-29.8727	SLZB1512143T
Dissocarpus biflorus	147.495	-29.0972	SPJGI6725387
Dissocarpus biflorus	146.409	-29.8535	SLZB1512141B
Dissocarpus biflorus	147.901	-29.1148	SLZB1507160B
Dissocarpus biflorus	147.239	-29.312	SPJGI6728926
Dissocarpus biflorus	147.529	-29.0926	SLZB1508250I
Dissocarpus biflorus	146.933	-29.9576	SLZB1512145Z
Dissocarpus biflorus	143.894	-34.6124	SIXRI0941627
Dissocarpus biflorus	143.848	-34.5994	SIXRI0941626
Dissocarpus biflorus	143.842	-34.6019	SIXRI0937856
Dissocarpus biflorus	141.073	-32.4325	SIXRI0699449
Dissocarpus biflorus	141.122	-32.4138	SIXRI0699485
Dissocarpus biflorus	148.971	-32.4847	SJJSI0610749
Dissocarpus biflorus	145.076	-33.1912	SJJSI0426129
Dissocarpus biflorus	144.151	-34.0495	SJJSI0425263
Dissocarpus biflorus	145.109	-33.2045	SJJSI0426165
Dissocarpus biflorus	145.084	-33.3494	SJJSI0426123
Dissocarpus biflorus	144.134	-34.0733	SJJSI0425266
Dissocarpus biflorus	145.088	-34.0625	SPJGI4415490
Dissocarpus biflorus	143.245	-34.6803	SPJGI3678146
Dissocarpus biflorus	146.523	-29.7992	SPJGI6726740
Dissocarpus biflorus	146.396	-29.9112	SPJGI6727705
Dissocarpus biflorus	147.11	-29.7307	SPJGI6726491
Dissocarpus biflorus	146.399	-29.9078	SPJGI6727722
Dissocarpus biflorus	148.905	-29.4757	SJJSI0955372
Dissocarpus biflorus	147.063	-29.7428	SPJGI6726464
Dissocarpus biflorus	146.647	-29.8129	SPJGI6726600
Dissocarpus biflorus	146.905	-29.8035	SPJGI6726377
Dissocarpus biflorus	146.524	-29.8009	SPJGI6726773
Dissocarpus biflorus	147.774	-30.0879	SPJGI4212240
Dissocarpus biflorus	146.771	-29.8204	SPJGI6727027
Dissocarpus biflorus	146.865	-29.9861	SPJGI6727938
Dissocarpus biflorus	148.748	-30.0372	SPJGI4212391
Dissocarpus biflorus	146.736	-29.7991	SPJGI6727145
Dissocarpus biflorus	146.595	-30.0404	SPJGI6727845
Dissocarpus biflorus	146.717	-29.9149	SPJGI6726977
Dissocarpus biflorus	146.88	-29.988	SPJGI6727918
Dissocarpus biflorus	146.636	-29.5437	SPJGI6727322
Dissocarpus biflorus	146.552	-29.8074	SPJGI6726714
Dissocarpus biflorus	143.629	-34.4445	SPJGI4414477
Dissocarpus biflorus	147.145	-31.24	SPXO1305163U
Dissocarpus biflorus	144.17	-34.4506	SPJGI4414678
Dissocarpus biflorus	147.121	-31.2192	SPJGI4090494
Dissocarpus biflorus	147.333	-31.5325	SPJGI7436303
Dissocarpus biflorus	144.507	-34.1601	SPJGI3488091
Dissocarpus biflorus	145.063	-30.6285	SSDW1405278X
Dissocarpus biflorus	145.939	-30.0855	SSDW1405268A
Dissocarpus biflorus	146.194	-29.9928	SSDW140528QY
Dissocarpus biflorus	143.372	-31.569	SPJGI7478549
Dissocarpus biflorus	143.37	-31.5669	SPJGI7478490
Dissocarpus biflorus	141.273	-32.1156	SPJGI7589768
Dissocarpus biflorus	141.271	-32.1041	SPJGI7589724
Dissocarpus biflorus	141.312	-32.2902	SPJGI7590056
Dissocarpus biflorus	141.927	-33.4182	SPXEI0369436
Dissocarpus biflorus	141.927	-33.4182	SPJGI3120358
Dissocarpus biflorus	141.906	-33.4343	SPJGI3120428
Dissocarpus biflorus	141.906	-33.4343	SPXEI0369511
Dissocarpus biflorus	146.208	-30.057	SSDW1405160F
Dissocarpus biflorus	145.35	-30.2824	SPJGI4695421
Dissocarpus biflorus	148.131	-29.9908	SJJSI0609044
Dissocarpus biflorus	145.417	-30.0656	SPJGI4696712
Dissocarpus biflorus	148.447	-30.3368	SPJGI7593835
Dissocarpus biflorus	148.241	-29.9685	SPJGI7594127
Dissocarpus biflorus	147.882	-30.0642	SPJGI7593652
Dissocarpus biflorus	147.347	-30.0946	SPJGI7594102
Dissocarpus biflorus	147.874	-29.9848	SPJGI7593960
Dissocarpus biflorus	147.9	-30.0039	SPJGI7593919
Dissocarpus biflorus	147.55	-30.0756	SPJGI7594013
Dissocarpus biflorus	147.659	-30.0856	SPJGI7593739
Dissocarpus biflorus	142.524	-29.3337	SDMPI0956913
Dissocarpus biflorus	144.157	-34.0449	SJJSI0424413
Dissocarpus biflorus	142.072	-29.3832	SPJGI4738374
Dissocarpus biflorus	142.698	-34.5621	SPXEI0386429
Dissocarpus biflorus	142.698	-34.5621	SPJGI3087494
Dissocarpus biflorus	142.195	-32.6052	SPXEI0384063
Dissocarpus biflorus	142.17	-32.6007	SPXEI0384069
Dissocarpus biflorus	147.502	-30.6906	SPJGI3661618
Dissocarpus biflorus	141.799	-31.8817	SPJGI4034439
Dissocarpus biflorus	147.501	-30.6879	SPJGI3661531
Dissocarpus biflorus	146.935	-29.6646	SPJGI4618491
Dissocarpus biflorus	142.13	-33.4167	SJJSI0021924
Dissocarpus biflorus	142.172	-33.4551	SJJSI0021475
Dissocarpus biflorus	142.149	-33.4436	SJJSI0021996
Dissocarpus biflorus	142.108	-33.415	SJJSI0021613
Dissocarpus biflorus	142.135	-33.4342	SJJSI0021682
Dissocarpus biflorus	142.101	-33.4116	SJJSI0021802
Dissocarpus biflorus	142.168	-33.4618	SJJSI0021973
Dissocarpus biflorus	142.154	-33.4538	SJJSI0021780
Dissocarpus biflorus	142.152	-33.4291	SJJSI0021954
Dissocarpus biflorus	142.109	-33.4204	SJJSI0021587
Dissocarpus biflorus	147.163	-29.7997	SPJGI3091501
Dissocarpus biflorus	142.697	-32.2467	SPJGI3091175
Dissocarpus biflorus	144.156	-31.1502	SPJGI3090788
Dissocarpus biflorus	144.74	-34.1657	SPJGI3128810
Dissocarpus biflorus	147.517	-29.2016	SPJGI3091069
Dissocarpus biflorus	148.674	-29.3093	SPJGI3090529
Dissocarpus biflorus	143.139	-31.7726	SPJGI3090835
Dissocarpus biflorus	146.742	-29.3555	SPJGI3091261
Dissocarpus biflorus	148.035	-29.7435	SEXK99071911
Dissocarpus biflorus	138.265	-30.282	AD 96833212
Dissocarpus biflorus	138.151	-34.1821	AD 96219135
Dissocarpus biflorus	138.301	-29.4154	AD 96219129
Dissocarpus biflorus	137.413	-34.4429	OPP800461-6
Dissocarpus biflorus	140.243	-32.851	SUP8591-28
Dissocarpus biflorus	140.402	-32.726	SUP8593-6
Dissocarpus biflorus	140.871	-32.5222	SUP8583-31-AD99431014
Dissocarpus biflorus	140.825	-32.5212	SUP8584-3-AD99431013
Dissocarpus biflorus	140.875	-32.5176	SUP8582-32-DISCARDED
Dissocarpus biflorus	139.962	-33.0113	SUP8201-28-AD99431011
Dissocarpus biflorus	136.677	-31.2743	SUP14739-36-AD99902383
Dissocarpus biflorus	144.107	-33.941	SPJGI2607100
Dissocarpus biflorus	147.17	-29.0657	SPJGI3699333
Dissocarpus biflorus	146.853	-29.022	SPJGI4042750
Dissocarpus biflorus	146.852	-29.0069	SPJGI4041959
Dissocarpus biflorus	145.126	-34.1276	SPJGI2607423
Dissocarpus biflorus	146.996	-29.0486	SPJGI4044427
Dissocarpus biflorus	147.018	-29.0399	SPJGI4043884
Dissocarpus biflorus	142.652	-30.9543	SPJGI3119260
Dissocarpus biflorus	147.003	-29.0583	SPJGI4044379
Dissocarpus biflorus	145.201	-34.1818	SPJGI2607625
Dissocarpus biflorus	136.574	-32.404	SUP7507-40
Dissocarpus biflorus	147.217	-19.5	CANB 292392.1
Dissocarpus biflorus	149.633	-22.4333	CANB 282032.1
Dissocarpus biflorus	141.483	-34.2167	MEL 1556664A
Dissocarpus biflorus	140.76	-24.9599	BRI AQ0912654
Dissocarpus biflorus	136.676	-31.2758	AD 99902383
Dissocarpus biflorus	146.426	-26.0901	BRI AQ0195088
Dissocarpus biflorus	138.511	-35.0537	OPP799363-61
Dissocarpus biflorus	139.816	-29.9959	SUP4041-10-AD99047185
Dissocarpus biflorus	133.296	-32.5098	SUP6185-11
Dissocarpus biflorus	133.302	-32.5081	SUP6189-15
Dissocarpus biflorus	139.899	-29.9262	SUP4042-22
Dissocarpus biflorus	133.298	-32.508	SUP6187-6
Dissocarpus biflorus	133.296	-32.508	SUP6186-8
Dissocarpus biflorus	133.302	-32.5099	SUP6182-9
Dissocarpus biflorus	133.3	-32.5099	SUP6183-6
Dissocarpus biflorus	136.318	-34.5924	SUP5461-1
Dissocarpus biflorus	136.291	-34.5809	SUP4566-4
Dissocarpus biflorus	136.321	-34.595	SUP5433-11
Dissocarpus biflorus	136.211	-34.5525	SUP4654-2
Dissocarpus biflorus	136.182	-34.6434	SUP5504-3
Dissocarpus biflorus	136.182	-34.6407	SUP5506-3
Dissocarpus biflorus	136.254	-34.5245	SUP4976-1
Dissocarpus biflorus	136.257	-34.5209	SUP5005-1
Dissocarpus biflorus	136.252	-34.5236	SUP4985-2
Dissocarpus biflorus	136.316	-34.5924	SUP5426-1
Dissocarpus biflorus	136.297	-34.5809	SUP4537-3
Dissocarpus biflorus	136.295	-34.5809	SUP4555-3
Dissocarpus biflorus	136.28	-34.5765	SUP4561-2
Dissocarpus biflorus	136.288	-34.5792	SUP4573-4
Dissocarpus biflorus	136.292	-34.58	SUP596-3
Dissocarpus biflorus	136.252	-34.5227	SUP5007-2
Dissocarpus biflorus	136.213	-34.5529	SUP4638-7
Dissocarpus biflorus	136.271	-34.6767	SUP5808-5
Dissocarpus biflorus	136.315	-34.5933	SUP5460-1
Dissocarpus biflorus	136.324	-34.5959	SUP5412-2
Dissocarpus biflorus	136.258	-34.5218	SUP4981-2
Dissocarpus biflorus	136.311	-34.5924	SUP5446-1
Dissocarpus biflorus	136.254	-34.5263	SUP1100-3
Dissocarpus biflorus	136.323	-34.5923	SUP5427-7
Dissocarpus biflorus	136.314	-34.5924	SUP5479-1
Dissocarpus biflorus	136.259	-34.5236	SUP4982-2
Dissocarpus biflorus	136.314	-34.5933	SUP5442-1
Dissocarpus biflorus	136.214	-34.5511	SUP4668-3
Dissocarpus biflorus	136.326	-34.5905	SUP5422-2
Dissocarpus biflorus	136.212	-34.552	SUP4640-5
Dissocarpus biflorus	136.26	-34.5236	SUP4995-1
Dissocarpus biflorus	136.182	-34.6479	SUP5529-4
Dissocarpus biflorus	136.315	-34.5915	SUP5436-5
Dissocarpus biflorus	136.182	-34.6452	SUP5507-1
Dissocarpus biflorus	136.184	-34.6415	SUP5520-2
Dissocarpus biflorus	136.318	-34.5933	SUP5455-3
Dissocarpus biflorus	136.321	-34.5959	SUP5407-2
Dissocarpus biflorus	136.212	-34.5493	SUP4669-4
Dissocarpus biflorus	136.292	-34.5791	SUP4544-2
Dissocarpus biflorus	136.212	-34.5511	SUP4666-2
Dissocarpus biflorus	136.291	-34.5782	SUP4552-3
Dissocarpus biflorus	136.252	-34.5245	SUP5010-1
Dissocarpus biflorus	136.213	-34.5493	SUP4647-2
Dissocarpus biflorus	136.321	-34.5905	SUP5456-4
Dissocarpus biflorus	136.312	-34.5906	SUP5408-1
Dissocarpus biflorus	136.321	-34.5923	SUP5435-3
Dissocarpus biflorus	136.285	-34.5422	SUP5370-4
Dissocarpus biflorus	136.287	-34.5458	SUP495-2
Dissocarpus biflorus	136.298	-34.5809	SUP4535-4
Dissocarpus biflorus	136.301	-34.5799	SUP4575-3
Dissocarpus biflorus	136.29	-34.5782	SUP4540-2
Dissocarpus biflorus	136.285	-34.5224	SUP5332-6
Dissocarpus biflorus	136.293	-34.5809	SUP4571-6
Dissocarpus biflorus	136.255	-34.5218	SUP5011-3
Dissocarpus biflorus	136.289	-34.58	SUP4536-3
Dissocarpus biflorus	136.313	-34.5906	SUP5400-11
Dissocarpus biflorus	136.257	-34.5236	SUP4973-2
Dissocarpus biflorus	136.285	-34.5116	SUP5344-6
Dissocarpus biflorus	136.291	-34.58	SUP4565-4
Dissocarpus biflorus	136.254	-34.5236	SUP5006-2
Dissocarpus biflorus	136.253	-34.5263	SUP4988-3
Dissocarpus biflorus	136.32	-34.5951	SUP5411-1
Dissocarpus biflorus	136.3	-34.5799	SUP4545-3
Dissocarpus biflorus	136.212	-34.5502	SUP4639-4
Dissocarpus biflorus	136.216	-34.5502	SUP4637-4
Dissocarpus biflorus	136.309	-34.5934	SUP5429-2
Dissocarpus biflorus	136.283	-34.544	SUP5330-2
Dissocarpus biflorus	136.323	-34.5959	SUP5448-1
Dissocarpus biflorus	136.294	-34.58	SUP4543-1
Dissocarpus biflorus	136.319	-34.5933	SUP5484-3
Dissocarpus biflorus	136.257	-34.5254	SUP4979-2
Dissocarpus biflorus	136.255	-34.5209	SUP4987-4
Dissocarpus biflorus	136.253	-34.5236	SUP4971-2
Dissocarpus biflorus	136.256	-34.5254	SUP5009-4
Dissocarpus biflorus	136.296	-34.5809	SUP4564-2
Dissocarpus biflorus	136.257	-34.5227	SUP4993-2
Dissocarpus biflorus	136.184	-34.6451	SUP5515-2
Dissocarpus biflorus	136.313	-34.5924	SUP5480-1
Dissocarpus biflorus	133.293	-32.5046	SUP19630-108453
Dissocarpus biflorus	136.182	-34.6443	SUP5531-6
Dissocarpus biflorus	136.279	-34.5477	SUP5354-9
Dissocarpus biflorus	136.257	-34.5218	SUP4996-2
Dissocarpus biflorus	136.259	-34.5227	SUP4974-1
Dissocarpus biflorus	136.31	-34.5934	SUP5402-1
Dissocarpus biflorus	136.211	-34.552	SUP4644-3
Dissocarpus biflorus	136.259	-34.5245	SUP5001-1
Dissocarpus biflorus	136.322	-34.5932	SUP5423-5
Dissocarpus biflorus	136.215	-34.5523	SUP4667-5
Dissocarpus biflorus	136.258	-34.5236	SUP4967-1
Dissocarpus biflorus	136.319	-34.5924	SUP5485-11
Dissocarpus biflorus	136.253	-34.5227	SUP4975-2
Dissocarpus biflorus	136.21	-34.5511	SUP4652-5-AD98051235
Dissocarpus biflorus	136.296	-34.58	SUP4570-3
Dissocarpus biflorus	136.293	-34.5782	SUP4558-3
Dissocarpus biflorus	136.302	-34.5808	SUP4548-2
Dissocarpus biflorus	136.217	-34.5501	SUP4653-4
Dissocarpus biflorus	136.185	-34.646	SUP598-2-AD98051193
Dissocarpus biflorus	136.299	-34.5817	SUP4559-3
Dissocarpus biflorus	136.256	-34.5263	SUP4998-3
Dissocarpus biflorus	136.319	-34.5951	SUP5432-1
Dissocarpus biflorus	133.286	-32.4989	SUP19006-108395
Dissocarpus biflorus	136.313	-34.5933	SUP5474-1
Dissocarpus biflorus	136.255	-34.5227	SUP4989-5
Dissocarpus biflorus	136.32	-34.5941	SUP5414-4
Dissocarpus biflorus	136.31	-34.5943	SUP5413-1
Dissocarpus biflorus	136.211	-34.5511	SUP4648-2
Dissocarpus biflorus	136.29	-34.58	SUP4578-4
Dissocarpus biflorus	136.185	-34.6469	SUP5510-2
Dissocarpus biflorus	136.312	-34.5933	SUP5401-1
Dissocarpus biflorus	136.289	-34.5791	SUP4551-3
Dissocarpus biflorus	136.213	-34.5502	SUP4662-4
Dissocarpus biflorus	136.211	-34.5526	SUP4651-2
Dissocarpus biflorus	136.285	-34.5044	SUP5396-1
Dissocarpus biflorus	136.211	-34.5502	SUP4663-3
Dissocarpus biflorus	136.293	-34.58	SUP4563-3
Dissocarpus biflorus	136.299	-34.5799	SUP4557-4
Dissocarpus biflorus	136.325	-34.5941	SUP5434-5
Dissocarpus biflorus	136.312	-34.5924	SUP5483-1
Dissocarpus biflorus	136.258	-34.5227	SUP4977-2
Dissocarpus biflorus	136.311	-34.5933	SUP5440-1
Dissocarpus biflorus	136.213	-34.552	SUP4656-3
Dissocarpus biflorus	136.257	-34.52	SUP4986-3
Dissocarpus biflorus	133.282	-32.5624	SUP18989-108374
Dissocarpus biflorus	136.216	-34.5483	SUP4645-4
Dissocarpus biflorus	136.3	-34.5808	SUP4569-2
Dissocarpus biflorus	136.258	-34.5254	SUP5004-2
Dissocarpus biflorus	136.183	-34.6433	SUP5513-2
Dissocarpus biflorus	136.322	-34.5959	SUP5438-1
Dissocarpus biflorus	136.257	-34.5245	SUP4978-2
Dissocarpus biflorus	136.254	-34.5218	SUP4991-2
Dissocarpus biflorus	136.317	-34.5933	SUP5464-1
Dissocarpus biflorus	136.318	-34.5915	SUP5405-7
Dissocarpus biflorus	136.323	-34.5905	SUP5399-10
Dissocarpus biflorus	136.183	-34.6442	SUP5509-1
Dissocarpus biflorus	136.258	-34.5245	SUP4990-2
Dissocarpus biflorus	136.285	-34.5125	SUP5341-4
Dissocarpus biflorus	136.312	-34.5915	SUP5466-1
Dissocarpus biflorus	136.29	-34.5791	SUP4568-4
Dissocarpus biflorus	136.297	-34.5818	SUP4550-2
Dissocarpus biflorus	136.259	-34.5254	SUP4984-1
Dissocarpus biflorus	136.293	-34.5791	SUP4554-2
Dissocarpus biflorus	136.261	-34.5235	SUP5003-1
Dissocarpus biflorus	136.298	-34.58	SUP4541-5
Dissocarpus biflorus	136.258	-34.5209	SUP5002-2
Dissocarpus biflorus	136.296	-34.5818	SUP4560-2
Dissocarpus biflorus	136.213	-34.552	SUP4642-6
Dissocarpus biflorus	136.214	-34.5484	SUP4665-4
Dissocarpus biflorus	136.214	-34.5493	SUP4646-4
Dissocarpus biflorus	136.323	-34.5914	SUP5418-4
Dissocarpus biflorus	136.183	-34.6452	SUP5522-2
Dissocarpus biflorus	136.318	-34.5897	SUP5430-3
Dissocarpus biflorus	136.324	-34.5896	SUP5449-1
Dissocarpus biflorus	136.298	-34.5818	SUP4574-1
Dissocarpus biflorus	136.252	-34.5254	SUP4999-2
Dissocarpus biflorus	136.316	-34.5915	SUP5417-8
Dissocarpus biflorus	136.313	-34.5915	SUP5443-3
Dissocarpus biflorus	136.182	-34.647	SUP5512-5
Dissocarpus biflorus	136.252	-34.5263	SUP5008-4
Dissocarpus biflorus	136.292	-34.5782	SUP4539-2
Dissocarpus biflorus	136.183	-34.6424	SUP5516-1
Dissocarpus biflorus	136.183	-34.6478	SUP5528-2
Dissocarpus biflorus	136.318	-34.5906	SUP5419-5
Dissocarpus biflorus	136.315	-34.5924	SUP5454-2
Dissocarpus biflorus	136.287	-34.5079	SUP5394-3
Dissocarpus biflorus	136.216	-34.5492	SUP4650-4
Dissocarpus biflorus	136.3	-34.5817	SUP4567-4
Dissocarpus biflorus	136.319	-34.5897	SUP5425-1
Dissocarpus biflorus	133.303	-32.5091	SUP19013-108424
Dissocarpus biflorus	136.301	-34.5808	SUP4542-2
Dissocarpus biflorus	136.285	-34.5152	SUP5393-1
Dissocarpus biflorus	136.281	-34.5477	SUP5387-7
Dissocarpus biflorus	136.253	-34.5245	SUP4980-5
Dissocarpus biflorus	136.279	-34.5423	SUP5390-1
Dissocarpus biflorus	136.326	-34.5914	SUP5420-9-AD98108080
Dissocarpus biflorus	136.254	-34.5227	SUP4970-2
Dissocarpus biflorus	136.238	-34.5635	SUP4139-6
Dissocarpus biflorus	136.589	-31.0169	SUP29851-256076
Dissocarpus biflorus	136.294	-34.5791	SUP4538-6
Dissocarpus biflorus	136.256	-34.5245	SUP4972-2-AD98051282
Dissocarpus biflorus	136.322	-34.6555	SUP4186-3
Dissocarpus biflorus	136.321	-34.6555	SUP4188-6
Dissocarpus biflorus	136.321	-34.6546	SUP4187-4
Dissocarpus biflorus	136.321	-34.6564	SUP4185-3
Dissocarpus biflorus	142.17	-34.2198	MEL 2418067A
Dissocarpus biflorus	140.834	-27.7487	AD 98724275
Dissocarpus biflorus	140.268	-27.237	AD 98742036
Dissocarpus biflorus	140.201	-28.232	AD 98742028
Dissocarpus biflorus	140.005	-26.8042	AD 98725051
Dissocarpus biflorus	144.167	-34.8	CANB 21597.1
Dissocarpus biflorus	141.801	-30.532	AD 97405195
Dissocarpus biflorus	141.718	-31.082	AD 97349258
Dissocarpus biflorus	139.815	-29.9962	AD 99047185
Dissocarpus biflorus	140.574	-32.5681	AD 99431015
Dissocarpus biflorus	140.67	-32.525	AD 99431016
Dissocarpus biflorus	148.867	-28.6333	CANB 3355.1
Dissocarpus biflorus	144.722	-34.2012	13221-035FL
Dissocarpus biflorus	144.262	-34.3451	13093-035FL
Dissocarpus biflorus	144.233	-34.8763	13545-035FL
Dissocarpus biflorus	141.596	-34.2613	1863514
Dissocarpus biflorus	147.181	-30.4053	SPJGI3951717
Dissocarpus biflorus	147.228	-30.4134	NWB0335-1-9
Dissocarpus biflorus	147.175	-30.4045	NWB0332-1-9
Dissocarpus biflorus	147.077	-30.9685	SPJGI2512439
Dissocarpus biflorus	149.014	-30.0327	NWB0231-1-15
Dissocarpus biflorus	149.014	-30.0327	SPJGI2505453
Dissocarpus biflorus	148.363	-29.7072	SPJGI2715798
Dissocarpus biflorus	148.203	-29.8838	SPJGI2716107
Dissocarpus biflorus	148.166	-29.8968	SPJGI2716021
Dissocarpus biflorus	148.308	-29.7754	SPJGI2716065
Dissocarpus biflorus	142.234	-34.2467	SPJGI3978348
Dissocarpus biflorus	142.225	-34.2517	SPJGI3978315
Dissocarpus biflorus	141.593	-34.2344	SPJGI3977749
Dissocarpus biflorus	140.865	-32.5809	SUP8533-35-AD99431010
Dissocarpus biflorus	148.756	-29.9389	NWB0287-1-9
Dissocarpus biflorus	141.95	-29.8	NSW347904
Dissocarpus biflorus	141.605	-34.2642	11368473
Dissocarpus biflorus	142.067	-34.1369	11833518
Dissocarpus biflorus	150.92	-31.07	NSW347778
Dissocarpus biflorus	141.335	-34.1641	1866167
Dissocarpus biflorus	141.334	-34.2419	1866048
Dissocarpus biflorus	141.378	-34.1652	1866698
Dissocarpus biflorus	141.306	-34.1477	1866754
Dissocarpus biflorus	141.469	-34.2019	1866587
Dissocarpus biflorus	141.338	-34.1722	1866220
Dissocarpus biflorus	141.49	-34.2108	1866476
Dissocarpus biflorus	141.476	-34.205	1866543
Dissocarpus biflorus	141.825	-31.0692	UNSWDB981
Dissocarpus biflorus	141.779	-31.1053	UNSWDB980
Dissocarpus biflorus	142.81	-35.2392	7134417
Dissocarpus biflorus	142.856	-35.2324	7134370
Dissocarpus biflorus	142.9	-35.2029	7153030
Dissocarpus biflorus	137.901	-32.6987	AD 97948264
Dissocarpus biflorus	138.567	-30.2	CBG 51333.1
Dissocarpus biflorus	141.924	-34.1887	7067926
Dissocarpus biflorus	135.7	-29.4917	AD 99720507
Dissocarpus biflorus	140.678	-34.2311	AD 178305
Dissocarpus biflorus	140.695	-34.2503	AD 178304
Dissocarpus biflorus	137.618	-33.8821	AD 98033320
Dissocarpus biflorus	138.594	-29.0658	AD 99735465
Dissocarpus biflorus	138.501	-35.0821	AD 99801093
Dissocarpus biflorus	139.401	-34.8654	AD 99521273
Dissocarpus biflorus	137.318	-33.3321	AD 99218276
Dissocarpus biflorus	138.515	-35.0383	71358930
Dissocarpus biflorus	133.75	-23.2	MEL 0101564A
Dissocarpus biflorus	137.618	-31.6048	AD 96929457
Dissocarpus biflorus	137.33	-30.72	NSW347779
Dissocarpus biflorus	137.306	-30.7129	AD 96930147
Dissocarpus biflorus	136.901	-30.2007	AD 98579885
Dissocarpus biflorus	137	-30.35	NSW80757
Dissocarpus biflorus	138.333	-31.5333	CANB 355279.1
Dissocarpus biflorus	139.961	-33.0128	AD 99431011
Dissocarpus biflorus	137.431	-33.147	OPP848829-1-PENDING
Dissocarpus biflorus	137.012	-33.5228	OPP848766-2-PENDING
Dissocarpus biflorus	136.924	-33.6875	OPP848748-1-PENDING
Dissocarpus biflorus	137.75	-32.6775	SUP14488-10
Dissocarpus biflorus	138.808	-32.6898	OPP800480-12
Dissocarpus biflorus	146.922	-29.9777	8498-035FL
Dissocarpus biflorus	140.671	-32.5237	SUP8556-24-AD99431016
Dissocarpus biflorus	140.57	-32.5846	SUP8559-34
Dissocarpus biflorus	140.034	-32.8793	SUP8563-21
Dissocarpus biflorus	140.575	-32.5666	SUP8560-32-AD99431015
Dissocarpus biflorus	140.108	-32.8146	SUP8565-23
Dissocarpus biflorus	140.11	-32.8907	SUP8562-14
Dissocarpus biflorus	140.088	-32.6623	SUP8566-6
Dissocarpus biflorus	138.458	-34.6526	AD 99816190
Dissocarpus biflorus	138.501	-34.9654	AD 96129204B
Dissocarpus biflorus	137.634	-33.9321	AD 96129204A
Dissocarpus biflorus	138.051	-30.2487	AD 96129204C
Dissocarpus biflorus	136.276	-34.549	AD 99631212
Dissocarpus biflorus	138.509	-35.0432	AD 99615234
Dissocarpus biflorus	138.483	-35.0943	AD 99708242
Dissocarpus biflorus	138.376	-35.3687	AD 99624085
Dissocarpus biflorus	137.955	-32.7814	AD 99836037
Dissocarpus biflorus	136.935	-33.6364	AD 199423
Dissocarpus biflorus	139.528	-29.5975	AD 229556
Dissocarpus biflorus	138.517	-35.0167	MEL 0049016A
Dissocarpus biflorus	139.247	-27.0323	BRI AQ0781342
Dissocarpus biflorus	144.926	-22.3568	BRI AQ0679877
Dissocarpus biflorus	144.65	-21.9914	AD 250576
Dissocarpus biflorus	146.832	-23.1359	BRI AQ0571089
Dissocarpus biflorus	147.917	-29.1833	NE 445
Dissocarpus biflorus	143.267	-32.7333	NE 446
Dissocarpus biflorus	143.367	-31.5667	NE 40227
Dissocarpus biflorus	132.437	-31.735	110000672
Dissocarpus biflorus	142.199	-34.1881	6940598
Dissocarpus biflorus	142.199	-34.188	2120886
Dissocarpus biflorus	142.49	-32.3517	MEL 2484558A
Dissocarpus biflorus	133.419	-25.1972	NT A0056451
Dissocarpus biflorus	133.069	-25.2972	DNA D0008725
Dissocarpus biflorus	139.63	-29.8006	AD 99711148
Dissocarpus biflorus	148.893	-29.1934	SPJGI3975808
Dissocarpus biflorus	145.818	-30.1136	SSDW140523MY
Dissocarpus biflorus	141.638	-31.0879	3583-035FL
Dissocarpus biflorus	146.78	-36.08	NSW61585
Dissocarpus biflorus	141.992	-34.0772	SPJGI6571299
Dissocarpus biflorus	144.983	-34.4691	SPJGI3486333
Dissocarpus biflorus	144.286	-34.3802	SPJGI3483805
Dissocarpus biflorus	144.329	-34.2693	SPJGI3484088
Dissocarpus biflorus	144.128	-34.2679	SPJGI3484137
Dissocarpus biflorus	148.342	-29.8028	SPJGI4489932
Dissocarpus biflorus	147.347	-29.7362	SPJGI7479902
Dissocarpus biflorus	148.313	-29.8212	SPJGI4489839
Dissocarpus biflorus	147.356	-29.704	SPJGI7481014
Dissocarpus biflorus	147.34	-29.7463	SPJGI7479882
Dissocarpus biflorus	147.355	-29.7313	SPJGI7479927
Dissocarpus biflorus	148.575	-29.5133	SPJGI3109818
Dissocarpus biflorus	148.339	-29.8067	SPJGI4489903
Dissocarpus biflorus	147.344	-29.706	SPJGI7481036
Dissocarpus biflorus	147.343	-29.717	SPJGI7481054
Dissocarpus biflorus	147.602	-30.2629	SPJGI3104303
Dissocarpus biflorus	147.363	-29.6737	SPJGI7480423
Dissocarpus biflorus	147.328	-29.7326	SPJGI7480001
Dissocarpus biflorus	147.345	-29.7447	SPJGI7481266
Dissocarpus biflorus	147.47	-29.7224	SPJGI7479633
Dissocarpus biflorus	147.375	-29.71	SPJGI7480267
Dissocarpus biflorus	147.335	-29.7246	SPJGI7481069
Dissocarpus biflorus	147.351	-29.7394	SPJGI7481282
Dissocarpus biflorus	147.36	-29.6749	SPJGI7480411
Dissocarpus biflorus	147.274	-29.718	SPJGI7481182
Dissocarpus biflorus	147.319	-29.7334	SPJGI7481341
Dissocarpus biflorus	148.331	-29.822	SPJGI4489947
Dissocarpus biflorus	143.065	-33.8416	SJDV20122204
Dissocarpus biflorus	148.109	-30.0749	SPJGI7593344
Dissocarpus biflorus	147.883	-30.2495	SPJGI7593592
Dissocarpus biflorus	147.946	-30.1269	SPJGI7593541
Dissocarpus biflorus	147.876	-30.2729	SPJGI7593610
Dissocarpus biflorus	142.195	-32.6052	SPJGI3098733
Dissocarpus biflorus	142.17	-32.6007	SPJGI3098761
Dissocarpus biflorus	144.072	-34.6628	SPJGI3474174
Dissocarpus biflorus	144.073	-34.6599	SPJGI3474193
Dissocarpus biflorus	144.027	-34.444	SPJGI3484502
Dissocarpus biflorus	145.126	-34.0454	SPJGI3477516
Dissocarpus biflorus	145.129	-34.0473	SPJGI3477469
Dissocarpus biflorus	135.231	-32.3565	OPP432049-6
Dissocarpus biflorus	137.563	-32.8776	AD 98579883
Dissocarpus biflorus	138.412	-27.7822	AD 110056
Dissocarpus biflorus	135.529	-30.3639	AD 241189
Dissocarpus biflorus	138.795	-27.7186	AD 99710216
Dissocarpus biflorus	136.599	-31.2642	AD 190358
Dissocarpus biflorus	135.503	-27.2609	SUP630348-13
Dissocarpus biflorus	140.677	-32.155	RVPU41142-49075
Dissocarpus biflorus	140.833	-32.1094	RVPO41159-177984
Dissocarpus biflorus	140.677	-32.1548	RVPU41172-49197
Dissocarpus biflorus	139.635	-32.5502	RVPU41293-49543
Dissocarpus biflorus	140.615	-32.1795	RVPU41179-49226
Dissocarpus biflorus	139.411	-32.6797	RVPU41396-49818
Dissocarpus biflorus	140.598	-32.1836	RVPU41228-49364
Dissocarpus biflorus	140.616	-32.1796	RVPU41149-49107
Dissocarpus biflorus	140.668	-32.1583	RVPU41173-49204
Dissocarpus biflorus	140.712	-32.1408	RVPU41140-49069
Dissocarpus biflorus	140.641	-32.1691	RVPU41176-49215
Dissocarpus biflorus	140.404	-32.2495	RVPU41257-49430
Dissocarpus biflorus	140.658	-32.1629	RVPU41144-49084
Dissocarpus biflorus	140.39	-32.2563	RVPU41211-49313
Dissocarpus biflorus	140.492	-32.2044	RVPU41245-49403
Dissocarpus biflorus	140.492	-32.2046	RVPU41198-49277
Dissocarpus biflorus	140.794	-32.117	RVPU41130-49023
Dissocarpus biflorus	140.557	-32.1908	RVPU41188-49253
Dissocarpus biflorus	140.689	-32.1499	RVPU41171-49195
Dissocarpus biflorus	140.622	-32.1766	RVPU41178-49222
Dissocarpus biflorus	140.63	-32.1736	RVPU41147-49101
Dissocarpus biflorus	140.598	-32.1838	RVPU41181-49232
Dissocarpus biflorus	140.483	-32.2067	RVPU41199-49280
Dissocarpus biflorus	140.641	-32.1693	RVPU41146-49095
Dissocarpus biflorus	139.635	-32.55	RVPU41325-49635
Dissocarpus biflorus	140.39	-32.2561	RVPU41258-49434
Dissocarpus biflorus	140.658	-32.1627	RVPU41174-49207
Dissocarpus biflorus	140.668	-32.1585	RVPU41143-49082
Dissocarpus biflorus	140.588	-32.1852	RVPU41229-49369
Dissocarpus biflorus	140.571	-32.1885	RVPU41185-49247
Dissocarpus biflorus	140.404	-32.2497	RVPU41210-49309
Dissocarpus biflorus	139.411	-32.6799	RVPU41343-49687
Dissocarpus biflorus	140.73	-32.1333	RVPU41139-49064
Dissocarpus biflorus	140.57	-32.1883	RVPU41232-49378
Dissocarpus biflorus	140.652	-32.1659	RVPU41145-49089
Dissocarpus biflorus	140.73	-32.1331	RVPU41169-49185
Dissocarpus biflorus	140.794	-32.1168	RVPU41160-49151
Dissocarpus biflorus	140.483	-32.2065	RVPU41246-49406
Dissocarpus biflorus	140.63	-32.1734	RVPU41177-49220
Dissocarpus biflorus	140.589	-32.1853	RVPU41182-49237
Dissocarpus biflorus	140.557	-32.1906	RVPU41235-49384
Dissocarpus biflorus	140.622	-32.1768	RVPU41148-49103
Dissocarpus biflorus	140.833	-32.1096	RVPO41129-177876
Dissocarpus biflorus	144.515	-33.0708	SPJGI3146540
Dissocarpus biflorus	144.515	-33.071	SDMPI0039462
Dissocarpus biflorus	145.019	-33.2388	SDMPI0039338
Dissocarpus biflorus	144.537	-33.1047	SDMPI0039529
Dissocarpus biflorus	144.247	-34.8307	SDMPI0039240
Dissocarpus biflorus	144.71	-32.9713	SPJGI3146513
Dissocarpus biflorus	147.675	-30.049	SPJGI3088364
Dissocarpus biflorus	146.952	-33.0814	SDMPI0038009
Dissocarpus biflorus	144.71	-32.9713	SDMPI0039360
Dissocarpus biflorus	144.515	-33.0705	SPJGI3146574
Dissocarpus biflorus	144.745	-34.2408	SDMPI0038577
Dissocarpus biflorus	133.284	-32.5154	AD 97243108
Dissocarpus biflorus	133.301	-32.5154	AD 98151313
Dissocarpus biflorus	133.251	-32.5154	AD 97246151
Dissocarpus biflorus	141.501	-34.2051	6620233
Dissocarpus biflorus	143.267	-32.7167	CANB 698374.1
Dissocarpus biflorus	139.917	-31	CANB 319409.1
Dissocarpus biflorus	135.368	-31.4654	AD 98044409
Dissocarpus biflorus	137.568	-32.9487	AD 99122076
Dissocarpus biflorus	140.82	-27.672	AD 96838011
Dissocarpus biflorus	139.734	-30.1312	AD 96838146
Dissocarpus biflorus	132.718	-23.9154	AD 96219137
Dissocarpus biflorus	140.353	-28.5704	AD 96219132
Dissocarpus biflorus	139.434	-34.0987	AD 97208356
Dissocarpus biflorus	138.521	-35.0323	AD-C 33221B
Dissocarpus biflorus	140.349	-31.747	AD 98129113
Dissocarpus biflorus	140.339	-31.75	AD 98425169
Dissocarpus biflorus	140.318	-31.3454	AD 97807716
Dissocarpus biflorus	138.484	-30.5487	AD 98426590
Dissocarpus biflorus	139.768	-31.2154	AD 98425168
Dissocarpus biflorus	142.15	-34.1833	MEL 0101574A
Dissocarpus biflorus	141.183	-34.1833	MEL 0101589A
Dissocarpus biflorus	146.867	-29.9667	NE 20533
Dissocarpus biflorus	141.372	-34.2042	10389397
Dissocarpus biflorus	146.25	-24.8833	MEL 0101586A
Dissocarpus biflorus	142.167	-34.1833	CANB 323312.1
Dissocarpus biflorus	142.35	-34.4196	67326025
Dissocarpus biflorus	148.16	-23.5552	135721632
Dissocarpus biflorus	136.573	-32.4056	CANB 463991.1
Dissocarpus fontinalis	134.892	-27.7889	NA
Dissocarpus fontinalis	136.567	-29.15	MEL 0530795A
Dissocarpus fontinalis	134.844	-27.7373	NA
Dissocarpus fontinalis	136.533	-28.4025	NA
Dissocarpus fontinalis	136.6	-29.1	NA
Dissocarpus fontinalis	142.48	-29.3161	CANB 921415.1
Dissocarpus fontinalis	135.117	-28.75	AD 97845040
Dissocarpus fontinalis	136.301	-28.8991	133266124
Dissocarpus fontinalis	137.079	-29.4867	91845110
Dissocarpus fontinalis	134.912	-28.1671	133859889
Dissocarpus fontinalis	136.145	-28.8408	133303367
Dissocarpus fontinalis	137.3	-30.5667	AD 99038015
Dissocarpus fontinalis	137.35	-29.5667	AD 98448011
Dissocarpus fontinalis	137.026	-30.0735	BRI AQ0590331
Dissocarpus fontinalis	136.8	-29.7167	AD 98420080
Dissocarpus fontinalis	135.95	-27.5	AD 99411176
Dissocarpus fontinalis	135.951	-27.4987	AD 99409110
Dissocarpus fontinalis	135.617	-29.5167	AD 99630063
Dissocarpus fontinalis	137.07	-29.53	NSW61638
Dissocarpus fontinalis	139.583	-29.6667	AD 98429181
Dissocarpus fontinalis	140.934	-32.2487	AD 124688
Dissocarpus fontinalis	142.53	-26.6408	BRI AQ0822320
Dissocarpus fontinalis	136.819	-29.3965	OPP801266-4
Dissocarpus fontinalis	141.767	-32.1167	CBG 7910006.1
Dissocarpus fontinalis	136.131	-29.5767	AD 99724162
Dissocarpus fontinalis	135	-26.5339	AD 99752498
Dissocarpus fontinalis	136.817	-31.2	CBG 12523.1
Dissocarpus fontinalis	136.9	-29.4667	AD 97841197
Dissocarpus fontinalis	136.65	-29.2333	AD 95820171
Dissocarpus fontinalis	136.817	-29.4	AD 95820173
Dissocarpus fontinalis	140.76	-25.6735	BRI AQ0000405
Dissocarpus fontinalis	136.634	-29.3308	AD 99724168
Dissocarpus fontinalis	137.498	-31.2172	AD 197950
Dissocarpus fontinalis	140.575	-31.9733	AD 235786
Dissocarpus fontinalis	140.548	-31.9289	AD 235769
Dissocarpus fontinalis	134.721	-28.8363	SUP7252-5
Dissocarpus fontinalis	134.7	-27.9167	AD 98238052
Dissocarpus fontinalis	137.917	-29.65	AD 96018107
Dissocarpus fontinalis	135.212	-26.6608	AD 96018122
Dissocarpus fontinalis	137.323	-32.3191	SUP29830-254850
Dissocarpus fontinalis	136.751	-29.7125	AD 98429037
Dissocarpus fontinalis	138.381	-29.2461	AD 99711156
Dissocarpus fontinalis	139.44	-30.1767	AD 96441191
Dissocarpus fontinalis	139.73	-29.5506	AD 96441062
Dissocarpus fontinalis	139.587	-30.0492	AD 96441113
Dissocarpus fontinalis	139.049	-29.9944	AD 96441006
Dissocarpus fontinalis	137.189	-31.6845	58665419
Dissocarpus fontinalis	137.692	-30.9821	AD 275953
Dissocarpus fontinalis	137.229	-30.7394	AD 275665
Dissocarpus fontinalis	134.573	-28.7244	AD 157025
Dissocarpus fontinalis	137.436	-31.3545	AD 96130027B
Dissocarpus fontinalis	141.918	-31.0818	NSW347853
Dissocarpus fontinalis	136.049	-28.05	AD 99819264
Dissocarpus fontinalis	141.301	-32.2255	SPJGI7589939
Dissocarpus fontinalis	141.311	-32.2611	SPJGI7590002
Dissocarpus fontinalis	141.302	-32.2354	SPJGI7589970
Dissocarpus fontinalis	134.916	-28.8025	DNA D0273925
Dissocarpus fontinalis	136.767	-31.1667	MEL 0594295A
Dissocarpus fontinalis	141.917	-29.4167	CANB 254398.1
Dissocarpus fontinalis	141.917	-29.25	CANB 254450.1
Dissocarpus fontinalis	140.917	-32.0833	CBG 6759.1
Dissocarpus fontinalis	138.9	-27.0167	AD 966070705
Dissocarpus fontinalis	139.944	-29.8181	AD 99046254
Dissocarpus fontinalis	138.318	-29.3489	AD 99737254
Dissocarpus fontinalis	135.2	-28.7667	PERTH 4739833
Dissocarpus fontinalis	137.05	-30.95	NSW347854
Dissocarpus fontinalis	137.048	-30.98	AD 96930173
Dissocarpus fontinalis	138.526	-29.1389	AD 99737258
Dissocarpus fontinalis	138.517	-29.1333	AK240888
Dissocarpus fontinalis	135.167	-29.13	AD 99720466
Dissocarpus fontinalis	137.671	-29.6558	AD 99724191
Dissocarpus fontinalis	142.417	-27.93	BRI AQ1003614
Dissocarpus fontinalis	139.738	-29.7836	AD 99711152
Dissocarpus fontinalis	139.533	-30.125	AD 98746169
Dissocarpus fontinalis	138.28	-30.0075	AD 99711154
Dissocarpus fontinalis	138.473	-28.9798	AD 99735448
Dissocarpus fontinalis	136.267	-28.8667	CBG 8905811.1
Dissocarpus fontinalis	136.693	-29.2902	BRI AQ0589304
Dissocarpus fontinalis	139.874	-29.5861	AD 96837249
Dissocarpus fontinalis	139.667	-29.7	AD 966050933
Dissocarpus fontinalis	136.719	-29.2844	AD 98425273
Dissocarpus latifolius	144.201	-28.0926	NA
Dissocarpus latifolius	143.75	-27.5	desac6.dat-Q099-1-676-6
Dissocarpus latifolius	140.739	-27.874	SUP729773-8
Dissocarpus latifolius	140.216	-27.9809	SUP729752-5
Dissocarpus latifolius	140.733	-27.9237	SUP729774-5
Dissocarpus latifolius	140.206	-28.0699	SUP729750-6
Dissocarpus latifolius	140.78	-28.0248	SUP729776-9
Dissocarpus latifolius	140.704	-28.0986	SUP729778-13
Dissocarpus latifolius	140.725	-28.1382	SUP729779-6
Dissocarpus latifolius	140.273	-27.8762	SUP729756-1
Dissocarpus latifolius	140.183	-27.8333	AD 98503126
Dissocarpus latifolius	140.883	-28.25	AD 98829333
Dissocarpus latifolius	140.45	-27.6833	AD 98346199
Dissocarpus latifolius	138.426	-34.3596	RVPU71712-106222
Dissocarpus latifolius	135.004	-25.9735	SUP7142-18
Dissocarpus latifolius	144.16	-28.1068	BRI AQ0628331
Dissocarpus latifolius	140.27	-28.58	NSW347859
Dissocarpus latifolius	140.173	-28.577	AD 96839166
Dissocarpus latifolius	139.62	-34.35	NSW347858
Dissocarpus latifolius	144.499	-28.7161	MEL 0255668A
Dissocarpus latifolius	144.5	-28.7146	BRI AQ0603934
Dissocarpus latifolius	134.82	-29.27	NSW347861
Dissocarpus latifolius	140.849	-27.6998	AD 96322327
Dissocarpus latifolius	142.784	-29.832	AD 97814317
Dissocarpus latifolius	145.633	-27.9886	NSW936117
Dissocarpus latifolius	140.845	-27.8451	SUP983096-6-PENDING
Dissocarpus latifolius	142.833	-30.05	CANB 327528.1
Dissocarpus latifolius	142.618	-29.0985	NSW347857
Dissocarpus latifolius	141.101	-29.7485	NSW39853
Dissocarpus latifolius	142.785	-29.8318	NSW347856
Dissocarpus latifolius	134.316	-27.9554	AD 99206218
Dissocarpus latifolius	143.245	-29.716	SPJGI4842032
Dissocarpus latifolius	133.218	-30.5486	OPP52013-1479002-AD98802303
Dissocarpus latifolius	133.135	-30.1819	OPP52009-1478951-AD98803169
Dissocarpus latifolius	140.217	-27.45	AD 98734016
Dissocarpus latifolius	140.767	-27.7333	AD 98025075
Dissocarpus latifolius	140.739	-27.7465	AD 98579876
Dissocarpus latifolius	134.113	-28.3706	OPP191738-1781113-AD157523
Dissocarpus latifolius	133.014	-30.303	OPP52001-1479061
Dissocarpus latifolius	141	-27.5833	CANB 319395.1
Dissocarpus latifolius	140.8	-27.68	NSW88760
Dissocarpus latifolius	141.184	-30.4642	SPJGI4841614
Dissocarpus latifolius	141.236	-30.508	SPJGI4841759
Dissocarpus latifolius	141.343	-30.5787	SPJGI4841695
Dissocarpus latifolius	141.928	-30.3208	SPJGI4841463
Dissocarpus latifolius	141.171	-30.447	SPJGI4841745
Dissocarpus latifolius	140.83	-27.7	NSW347860
Dissocarpus latifolius	140.825	-27.6698	AD 96837260
Dissocarpus latifolius	140.17	-28.77	NSW61600
Dissocarpus latifolius	140.217	-27.4036	AD 98524173
Dissocarpus paradoxus	132.75	-25.3	4261734
Dissocarpus paradoxus	146.333	-27.5	awetl.dat-Q032-1-117-5
Dissocarpus paradoxus	139.352	-32.1084	NA
Dissocarpus paradoxus	144.092	-27.5	awetl.dat-Q099-2-395-1
Dissocarpus paradoxus	134.31	-23.6346	3969703
Dissocarpus paradoxus	133.749	-23.7213	4012289
Dissocarpus paradoxus	143.583	-35	nmal6.dat-N003-1-6-8
Dissocarpus paradoxus	132.997	-23.5611	4032623
Dissocarpus paradoxus	144	-32	desac6.dat-N046-2-62-6
Dissocarpus paradoxus	139.227	-30.2557	NA
Dissocarpus paradoxus	133.45	-23.8022	4024938
Dissocarpus paradoxus	132.915	-24.5947	4270983
Dissocarpus paradoxus	136.999	-25.0003	desac6.dat-P041-1-418-6
Dissocarpus paradoxus	133.978	-23.7501	3967941
Dissocarpus paradoxus	141.501	-32.2648	NA
Dissocarpus paradoxus	142.273	-32.4538	awetl.dat-N064-1-79-7
Dissocarpus paradoxus	133.769	-23.7097	4012336
Dissocarpus paradoxus	133.533	-25.2541	4050801
Dissocarpus paradoxus	144.764	-28.927	NA
Dissocarpus paradoxus	133.963	-23.7449	3967810
Dissocarpus paradoxus	132.872	-24.1434	3978733
Dissocarpus paradoxus	133.898	-24.5141	4260478
Dissocarpus paradoxus	137.79	-31.5	awetl.dat-S032-2-621-2
Dissocarpus paradoxus	131.434	-24.2114	4003381
Dissocarpus paradoxus	131.986	-24.7472	DNA A0030892
Dissocarpus paradoxus	132.836	-24.0972	DNA A0030889
Dissocarpus paradoxus	132.896	-24.2621	3981758
Dissocarpus paradoxus	135.456	-30.5	awetl.dat-S049-1-642-2
Dissocarpus paradoxus	141.096	-34.2546	chen6.dat-V022-1-625-4
Dissocarpus paradoxus	141.495	-34.3336	nmal6.dat-V022-1-461-1
Dissocarpus paradoxus	137.583	-26.75	desac6.dat-S080-2-1431-3
Dissocarpus paradoxus	122.5	-26.2167	chen6.dat-W198-1-648-2
Dissocarpus paradoxus	137.196	-32.1114	desac6.dat-S073-3-1400-4
Dissocarpus paradoxus	129.502	-25.0306	DNA A0028887
Dissocarpus paradoxus	133.067	-23.6453	4018925
Dissocarpus paradoxus	133.899	-24.3993	4260763
Dissocarpus paradoxus	131.921	-25.0753	4263166
Dissocarpus paradoxus	143.75	-27.5	desac6.dat-Q099-6-788-8
Dissocarpus paradoxus	132.68	-23.6735	4032847
Dissocarpus paradoxus	135.252	-24.8305	DNA A0006590
Dissocarpus paradoxus	132.834	-24.1575	3978609
Dissocarpus paradoxus	135.667	-31.21	chen6.dat-S049-5-452-2
Dissocarpus paradoxus	142.501	-34.7483	6388817
Dissocarpus paradoxus	133.693	-24.3709	3986572
Dissocarpus paradoxus	142.604	-34.2075	NA
Dissocarpus paradoxus	133.769	-23.2805	DNA A0009413
Dissocarpus paradoxus	131.53	-24.1691	4006183
Dissocarpus paradoxus	131.44	-24.2166	4002979
Dissocarpus paradoxus	144.301	-28.0532	NA
Dissocarpus paradoxus	120	-26.5	desac6.dat-W195-1-1482-1
Dissocarpus paradoxus	142.5	-33.5	nmal6.dat-N045-1-27-3
Dissocarpus paradoxus	133.464	-24.672	NA
Dissocarpus paradoxus	133.017	-23.6932	4022324
Dissocarpus paradoxus	143.204	-33.6562	NA
Dissocarpus paradoxus	133.738	-25.8734	4056688
Dissocarpus paradoxus	139.374	-30.3318	NA
Dissocarpus paradoxus	133.303	-24.4844	NA
Dissocarpus paradoxus	133.385	-23.8042	4015625
Dissocarpus paradoxus	141.236	-32.2006	chen6.dat-N006-2-28-6
Dissocarpus paradoxus	131.852	-25.5306	DNA A0080400
Dissocarpus paradoxus	137.25	-32.0741	chen6.dat-S073-3-602-4
Dissocarpus paradoxus	142.149	-31.3468	NA
Dissocarpus paradoxus	138.441	-23.6944	NA
Dissocarpus paradoxus	133.371	-23.8133	4015764
Dissocarpus paradoxus	139.383	-32.0667	desac6.dat-S029-2-1259-2
Dissocarpus paradoxus	132.89	-24.2177	3982224
Dissocarpus paradoxus	144.65	-32.6901	NA
Dissocarpus paradoxus	140.696	-34.0597	NA
Dissocarpus paradoxus	140.71	-34.0189	NA
Dissocarpus paradoxus	139.5	-33.5	chen6.dat-S002-2-310-4
Dissocarpus paradoxus	117.333	-26.3667	desac6.dat-W042-1-1450-7
Dissocarpus paradoxus	132.608	-23.5432	4029837
Dissocarpus paradoxus	132.856	-24.1475	3978674
Dissocarpus paradoxus	139.32	-32.109	chen6.dat-S029-4-340-7
Dissocarpus paradoxus	133.047	-23.6982	4021023
Dissocarpus paradoxus	131.74	-24.2526	4004842
Dissocarpus paradoxus	130.446	-29.3217	NA
Dissocarpus paradoxus	133.318	-23.7291	4011727
Dissocarpus paradoxus	131.742	-24.2513	4004903
Dissocarpus paradoxus	136.657	-31.7146	NA
Dissocarpus paradoxus	139.352	-32.1092	NA
Dissocarpus paradoxus	142.236	-34.2138	DNA A0040986
Dissocarpus paradoxus	143.274	-25	awetl.dat-Q120-1-512-7
Dissocarpus paradoxus	132.892	-24.2267	3982186
Dissocarpus paradoxus	141.293	-33.4076	NA
Dissocarpus paradoxus	133.708	-23.6982	4013150
Dissocarpus paradoxus	131.45	-24.2093	4003220
Dissocarpus paradoxus	132.772	-24.6034	4270891
Dissocarpus paradoxus	133.626	-23.7659	4023731
Dissocarpus paradoxus	145.933	-30.0833	MEL 0102017A
Dissocarpus paradoxus	135.667	-29.75	chen6.dat-S049-4-443-3
Dissocarpus paradoxus	132.774	-24.6005	4270746
Dissocarpus paradoxus	133.363	-23.8143	4015799
Dissocarpus paradoxus	134.919	-25.9472	DNA A0001336
Dissocarpus paradoxus	132.785	-24.6137	4270795
Dissocarpus paradoxus	132.624	-23.6645	4028695
Dissocarpus paradoxus	141.55	-32.6	nmal6.dat-N095-1-56-3
Dissocarpus paradoxus	135.99	-30.75	chen6.dat-S049-1-407-4
Dissocarpus paradoxus	135.619	-24.0472	DNA A0001628
Dissocarpus paradoxus	132.682	-23.6866	4033171
Dissocarpus paradoxus	133.38	-23.8051	4015671
Dissocarpus paradoxus	135.468	-30.4613	NA
Dissocarpus paradoxus	133.676	-25.0629	4050725
Dissocarpus paradoxus	133.635	-23.7794	4023683
Dissocarpus paradoxus	136.025	-30.1977	chen6.dat-S049-7-472-5
Dissocarpus paradoxus	133.402	-23.8067	4015738
Dissocarpus paradoxus	132.493	-25.2584	4268312
Dissocarpus paradoxus	132.702	-23.6806	DNA A0048426
Dissocarpus paradoxus	136.2	-32.5167	chen6.dat-S023-1-318-1
Dissocarpus paradoxus	141.501	-31.4985	desac6.dat-N006-1-16-4
Dissocarpus paradoxus	139.388	-31.8534	awetl.dat-S058-1-677-2
Dissocarpus paradoxus	131.583	-24.1743	4002511
Dissocarpus paradoxus	134.119	-27.8972	DNA A0013370
Dissocarpus paradoxus	133.369	-23.8004	4016087
Dissocarpus paradoxus	133.878	-25.1889	4267229
Dissocarpus paradoxus	133.126	-24.5593	4271141
Dissocarpus paradoxus	133.454	-23.82	4015137
Dissocarpus paradoxus	133.814	-25.796	4266294
Dissocarpus paradoxus	135.252	-25.7805	DNA A0042356
Dissocarpus paradoxus	132.731	-23.7002	4030489
Dissocarpus paradoxus	133.017	-23.6924	4022262
Dissocarpus paradoxus	145.968	-28.1091	desac6.dat-Q041-2-595-8
Dissocarpus paradoxus	133.418	-23.8069	4014840
Dissocarpus paradoxus	135.169	-23.9472	DNA A0004961
Dissocarpus paradoxus	144.294	-28.0139	NA
Dissocarpus paradoxus	131.739	-24.2584	4005046
Dissocarpus paradoxus	140.344	-33.0466	desac6.dat-S058-1-1375-3
Dissocarpus paradoxus	141.678	-31.0253	NA
Dissocarpus paradoxus	134.219	-28.7972	DNA A0062909
Dissocarpus paradoxus	132.74	-23.6857	4026840
Dissocarpus paradoxus	143.78	-31.488	awetl.dat-N046-2-44-8
Dissocarpus paradoxus	137	-31.5	chen6.dat-S032-1-368-6
Dissocarpus paradoxus	144.364	-31.3179	NA
Dissocarpus paradoxus	133.522	-25.301	4261857
Dissocarpus paradoxus	134.702	-27.9139	DNA A0062719
Dissocarpus paradoxus	133.418	-23.8038	4014556
Dissocarpus paradoxus	135.5	-30.5	desac6.dat-S049-2-1309-7
Dissocarpus paradoxus	136	-30.4167	chen6.dat-S049-3-429-2
Dissocarpus paradoxus	129.202	-24.8639	DNA A0010553
Dissocarpus paradoxus	132.502	-23.9472	DNA A0000058
Dissocarpus paradoxus	131.869	-24.4139	DNA A0030890
Dissocarpus paradoxus	132.61	-23.542	4029876
Dissocarpus paradoxus	136.5	-29.8333	chen6.dat-S049-8-484-4
Dissocarpus paradoxus	132.855	-24.1011	3975338
Dissocarpus paradoxus	132.786	-23.6729	4026908
Dissocarpus paradoxus	133.735	-23.7186	4013604
Dissocarpus paradoxus	133.546	-25.6722	4265012
Dissocarpus paradoxus	144.5	-33.4667	chen6.dat-N135-1-220-5
Dissocarpus paradoxus	142.99	-32.03	hwetl4.dat-N046-1-36-8
Dissocarpus paradoxus	132.944	-24.6034	4271313
Dissocarpus paradoxus	132.949	-24.3647	NA
Dissocarpus paradoxus	140.719	-33.9569	NA
Dissocarpus paradoxus	133.896	-25.1387	4267292
Dissocarpus paradoxus	133.786	-23.3139	DNA A0009369
Dissocarpus paradoxus	132.5	-25.2441	4267936
Dissocarpus paradoxus	142.268	-31.778	NA
Dissocarpus paradoxus	144.201	-28.0926	NA
Dissocarpus paradoxus	137.267	-32.0908	awetl.dat-S073-2-717-3
Dissocarpus paradoxus	133.011	-23.6848	4022157
Dissocarpus paradoxus	133.779	-23.7049	4008999
Dissocarpus paradoxus	136.222	-27.2074	NA
Dissocarpus paradoxus	131.552	-24.2139	DNA A0068945
Dissocarpus paradoxus	143.25	-25	desac6.dat-Q120-6-1138-4
Dissocarpus paradoxus	141.09	-33.2823	NA
Dissocarpus paradoxus	135.317	-30.9167	chen6.dat-S079-1-611-1
Dissocarpus paradoxus	143.4	-32.8	chen6.dat-N103-1-199-8
Dissocarpus paradoxus	139.345	-32.1154	NA
Dissocarpus paradoxus	131.686	-24.0472	DNA A0076246
Dissocarpus paradoxus	134.309	-23.6324	3969770
Dissocarpus paradoxus	133.466	-23.8223	4015240
Dissocarpus paradoxus	141.822	-30.8205	NA
Dissocarpus paradoxus	134.567	-30.7167	chen6.dat-S065-1-585-7
Dissocarpus paradoxus	133.717	-23.6964	4013054
Dissocarpus paradoxus	141.106	-33.2377	NA
Dissocarpus paradoxus	146.25	-25	desac6.dat-Q109-13-964-7
Dissocarpus paradoxus	132.517	-25.3884	4268400
Dissocarpus paradoxus	133.426	-23.8022	4015523
Dissocarpus paradoxus	132.995	-23.5609	4032170
Dissocarpus paradoxus	134.936	-25.6639	DNA A0002796
Dissocarpus paradoxus	137.251	-32.1038	chen6.dat-S073-2-596-8
Dissocarpus paradoxus	133.995	-23.7513	3967354
Dissocarpus paradoxus	144.883	-33.8667	MEL 0102033A
Dissocarpus paradoxus	131.576	-24.1493	4007174
Dissocarpus paradoxus	142.266	-32.5246	desac6.dat-N064-1-156-5
Dissocarpus paradoxus	133.127	-23.7695	4022497
Dissocarpus paradoxus	135.202	-30.8556	chen6.dat-S049-2-422-2
Dissocarpus paradoxus	144.98	-37.83	MEL 0102029A
Dissocarpus paradoxus	132.202	-24.3972	DNA A0030891
Dissocarpus paradoxus	134.306	-23.6293	3969852
Dissocarpus paradoxus	139.346	-32.1167	NA
Dissocarpus paradoxus	132.68	-23.6751	4032724
Dissocarpus paradoxus	133.524	-25.2619	4261978
Dissocarpus paradoxus	133.202	-25.2305	DNA A0008499
Dissocarpus paradoxus	140.726	-33.9743	NA
Dissocarpus paradoxus	140.727	-33.9727	NA
Dissocarpus paradoxus	133.723	-23.7033	4007489
Dissocarpus paradoxus	134.769	-25.6472	DNA A0003963
Dissocarpus paradoxus	137.261	-32.0647	awetl.dat-S073-1-711-2
Dissocarpus paradoxus	140.648	-24.2504	NA
Dissocarpus paradoxus	140.718	-33.9556	NA
Dissocarpus paradoxus	133.119	-23.6005	4019074
Dissocarpus paradoxus	132.286	-25.0472	DNA A0016438
Dissocarpus paradoxus	135.502	-22.9305	DNA A0006489
Dissocarpus paradoxus	145.091	-28.207	NA
Dissocarpus paradoxus	120.5	-26.6667	chen6.dat-W199-1-665-5
Dissocarpus paradoxus	141.072	-33.431	NA
Dissocarpus paradoxus	131.601	-24.1635	3997379
Dissocarpus paradoxus	144.809	-28.9683	NA
Dissocarpus paradoxus	134.086	-24.0305	DNA A0010486
Dissocarpus paradoxus	136.428	-28.4334	NA
Dissocarpus paradoxus	135.933	-30.1885	chen6.dat-S049-6-462-2
Dissocarpus paradoxus	134.436	-28.9806	DNA A0062806
Dissocarpus paradoxus	136.333	-23.1667	desac6.dat-P041-2-445-2
Dissocarpus paradoxus	143.143	-34.8844	6349949
Dissocarpus paradoxus	144.367	-31.3325	NA
Dissocarpus paradoxus	132.839	-24.1527	3978571
Dissocarpus paradoxus	121.667	-29.0833	desac6.dat-W083-3-1849-5
Dissocarpus paradoxus	119.506	-27.7322	24279
Dissocarpus paradoxus	140.96	-30.8904	NA
Dissocarpus paradoxus	140.634	-34.2038	NA
Dissocarpus paradoxus	144.1	-31.7	NA
Dissocarpus paradoxus	134.1	-23.6	NA
Dissocarpus paradoxus	122.584	-25.985	131419225
Dissocarpus paradoxus	131.802	-25.5472	DNA A0050994
Dissocarpus paradoxus	133.252	-24.7472	DNA A0030885
Dissocarpus paradoxus	135.269	-24.5639	DNA A0030887
Dissocarpus paradoxus	134.686	-23.0305	DNA A0072192
Dissocarpus paradoxus	132.552	-23.3472	DNA A0030886
Dissocarpus paradoxus	131.802	-24.3972	DNA A0030888
Dissocarpus paradoxus	131.502	-23.9972	DNA A0064308
Dissocarpus paradoxus	140.667	-32.1433	OPP519313-1
Dissocarpus paradoxus	139.398	-34.5019	OPP949790-3
Dissocarpus paradoxus	141.982	-34.1447	7067305
Dissocarpus paradoxus	143.077	-35.2749	7168787
Dissocarpus paradoxus	141.667	-35.1474	7072830
Dissocarpus paradoxus	142.039	-34.3084	7067275
Dissocarpus paradoxus	141.534	-34.2149	7173982
Dissocarpus paradoxus	141.979	-34.1563	7073458
Dissocarpus paradoxus	142.036	-34.2596	7067284
Dissocarpus paradoxus	140.965	-34.159	7102971
Dissocarpus paradoxus	141.53	-34.218	7174498
Dissocarpus paradoxus	141.982	-34.1453	7169894
Dissocarpus paradoxus	139.21	-27.8384	SUP729797-9
Dissocarpus paradoxus	139.98	-28.3054	SUP729816-10
Dissocarpus paradoxus	139.255	-27.9556	SUP729793-9
Dissocarpus paradoxus	139.903	-32.6708	SUP8174-7
Dissocarpus paradoxus	139.913	-32.7328	SUP8172-15
Dissocarpus paradoxus	136.463	-28.4516	SUP14024-20
Dissocarpus paradoxus	136.431	-28.431	SUP14030-26
Dissocarpus paradoxus	136.482	-28.4831	SUP14023-9
Dissocarpus paradoxus	136.049	-28.0486	SUP13788-22-AD99819264
Dissocarpus paradoxus	136.468	-28.4652	SUP13779-33
Dissocarpus paradoxus	136.463	-28.4513	SUP13780-21
Dissocarpus paradoxus	136.01	-28.1438	SUP14035-25
Dissocarpus paradoxus	142.868	-33.9512	SPJGI3872745
Dissocarpus paradoxus	143.694	-33.1876	SPJGI2604060
Dissocarpus paradoxus	143.895	-33.1245	SPJGI3854401
Dissocarpus paradoxus	142.573	-33.518	SPJGI2603954
Dissocarpus paradoxus	143.643	-33.1256	SPJGI3939937
Dissocarpus paradoxus	142.893	-33.8517	SPJGI2603769
Dissocarpus paradoxus	143.98	-33.411	SPJGI2604375
Dissocarpus paradoxus	143.339	-33.1497	SPJGI3822807
Dissocarpus paradoxus	142.9	-33.1797	SPJGI2604211
Dissocarpus paradoxus	143.019	-33.7054	SPJGI3942421
Dissocarpus paradoxus	143.065	-33.5784	SPJGI3902313
Dissocarpus paradoxus	143.212	-33.2287	SPJGI2603756
Dissocarpus paradoxus	142.717	-33.9625	SPJGI2603662
Dissocarpus paradoxus	143.31	-33.4839	SPJGI2603549
Dissocarpus paradoxus	143.291	-33.1641	SPJGI3823677
Dissocarpus paradoxus	143.877	-33.0618	SPJGI2604500
Dissocarpus paradoxus	143.566	-33.2174	SPJGI2604190
Dissocarpus paradoxus	142.538	-33.3245	SPJGI2603892
Dissocarpus paradoxus	143.564	-33.8891	SPJGI2603632
Dissocarpus paradoxus	143.84	-33.0672	SPJGI2604483
Dissocarpus paradoxus	143.63	-33.5722	SPJGI2604429
Dissocarpus paradoxus	142.897	-33.7885	SPJGI2604280
Dissocarpus paradoxus	142.943	-33.6751	SPJGI3937472
Dissocarpus paradoxus	143.623	-33.8698	SPJGI2604410
Dissocarpus paradoxus	143.971	-33.1453	SPJGI2604082
Dissocarpus paradoxus	143.953	-33.2494	SPJGI2604141
Dissocarpus paradoxus	143.682	-33.3321	SPJGI2604364
Dissocarpus paradoxus	142.693	-33.0024	SPJGI2603969
Dissocarpus paradoxus	143.935	-33.367	SPJGI3828679
Dissocarpus paradoxus	143.079	-33.745	SPJGI2603535
Dissocarpus paradoxus	143.061	-33.6551	SPJGI2604310
Dissocarpus paradoxus	142.764	-33.3621	SPJGI2603978
Dissocarpus paradoxus	143.548	-33.7091	SPJGI2603613
Dissocarpus paradoxus	143.066	-30.739	4433125
Dissocarpus paradoxus	140.75	-34.1604	AD 171784
Dissocarpus paradoxus	141.794	-34.2761	635985
Dissocarpus paradoxus	142.729	-34.668	636303
Dissocarpus paradoxus	141.53	-34.2705	635958
Dissocarpus paradoxus	140.411	-33.658	638565
Dissocarpus paradoxus	142.726	-34.6752	636237
Dissocarpus paradoxus	141.026	-34.2691	635921
Dissocarpus paradoxus	137.317	-32.6333	UNSWDB992
Dissocarpus paradoxus	136.887	-30.5583	AD 98206022
Dissocarpus paradoxus	136.767	-30.7	AD 98137010
Dissocarpus paradoxus	142.42	-29.4072	CANB 921458.1
Dissocarpus paradoxus	142.367	-34.8	MEL 1560139A
Dissocarpus paradoxus	141.983	-34.1583	MEL 1580854A
Dissocarpus paradoxus	129.622	-25.2222	PERTH 9544968
Dissocarpus paradoxus	138.8	-31.2833	AD 97202147
Dissocarpus paradoxus	135.5	-26.4167	AD 97933274
Dissocarpus paradoxus	136.925	-33.3233	AD 97931085
Dissocarpus paradoxus	137.583	-33.0333	AD 98143164
Dissocarpus paradoxus	136.916	-33.4583	AD 97108589
Dissocarpus paradoxus	117.87	-22.4764	PERTH 8342830
Dissocarpus paradoxus	135.314	-25.4279	96095
Dissocarpus paradoxus	135.37	-25.435	65115
Dissocarpus paradoxus	135.722	-24.8209	76391
Dissocarpus paradoxus	135.703	-24.8501	108115
Dissocarpus paradoxus	135.684	-24.847	50632
Dissocarpus paradoxus	135.251	-25.4124	76378
Dissocarpus paradoxus	140.98	-34.2799	7209432
Dissocarpus paradoxus	140.98	-34.28	6854300
Dissocarpus paradoxus	141.529	-34.218	613469
Dissocarpus paradoxus	142.829	-35.445	154806075
Dissocarpus paradoxus	142.268	-34.6917	154934795
Dissocarpus paradoxus	141.962	-34.3602	596955
Dissocarpus paradoxus	141.188	-35.2891	595631
Dissocarpus paradoxus	142.273	-34.7444	2137372
Dissocarpus paradoxus	141.537	-34.2144	595117
Dissocarpus paradoxus	141.859	-34.3522	596827
Dissocarpus paradoxus	142.517	-34.7811	596190
Dissocarpus paradoxus	142.424	-35.4383	597614
Dissocarpus paradoxus	141.461	-34.2744	595152
Dissocarpus paradoxus	142.108	-34.2711	596916
Dissocarpus paradoxus	142.726	-34.8044	596155
Dissocarpus paradoxus	142.05	-34.2208	596022
Dissocarpus paradoxus	142.771	-34.6358	2136726
Dissocarpus paradoxus	142.035	-34.1886	596006
Dissocarpus paradoxus	141.848	-34.1825	595343
Dissocarpus paradoxus	141.006	-34.2714	594964
Dissocarpus paradoxus	141.949	-34.5369	2137123
Dissocarpus paradoxus	142.014	-34.1605	596877
Dissocarpus paradoxus	142.018	-34.198	595958
Dissocarpus paradoxus	142.045	-34.2152	595992
Dissocarpus paradoxus	142.806	-34.6572	596083
Dissocarpus paradoxus	132.508	-22.2169	NT A0112041
Dissocarpus paradoxus	141.729	-35.0564	6920557
Dissocarpus paradoxus	141.73	-35.0458	52353931
Dissocarpus paradoxus	138.067	-29.65	AD 96309201
Dissocarpus paradoxus	136.226	-32.2425	AD 98847024
Dissocarpus paradoxus	135.867	-31.0667	AD 97911029
Dissocarpus paradoxus	129.512	-30.7115	AD 97904118
Dissocarpus paradoxus	138.417	-31.8833	AD 96309196A
Dissocarpus paradoxus	138.4	-30.6	AD 96309196B
Dissocarpus paradoxus	139.433	-34.1	AD 966081060
Dissocarpus paradoxus	140.467	-34.25	AD 96206151
Dissocarpus paradoxus	136.286	-32.3322	AD 98646110
Dissocarpus paradoxus	137.767	-32.5	AD 96309207
Dissocarpus paradoxus	136.081	-32.5461	AD 98646111
Dissocarpus paradoxus	136.041	-32.2714	AD 98646114
Dissocarpus paradoxus	136.214	-32.5403	AD 98646109
Dissocarpus paradoxus	136.908	-32.5236	AD 98646081
Dissocarpus paradoxus	138.4	-30.8167	AD 96131034
Dissocarpus paradoxus	135.615	-32.1117	AD 98646116
Dissocarpus paradoxus	135.716	-32.1472	AD 98646115
Dissocarpus paradoxus	140.149	-33.7496	162269511
Dissocarpus paradoxus	120.463	-27.7514	PERTH 2583054
Dissocarpus paradoxus	141.649	-29.1668	132072987
Dissocarpus paradoxus	134.208	-28.4937	93125521
Dissocarpus paradoxus	142.438	-34.011	124696247
Dissocarpus paradoxus	133.192	-25.3607	93563409
Dissocarpus paradoxus	134.935	-27.2735	134003565
Dissocarpus paradoxus	138.382	-22.5791	135306729
Dissocarpus paradoxus	136.104	-28.9104	92457587
Dissocarpus paradoxus	141.952	-30.6369	130453866
Dissocarpus paradoxus	139.324	-30.6261	132894029
Dissocarpus paradoxus	133.485	-27.1138	93129179
Dissocarpus paradoxus	140.698	-34.2166	87487871
Dissocarpus paradoxus	141.639	-31.5872	130331647
Dissocarpus paradoxus	142.044	-30.32	130574182
Dissocarpus paradoxus	142.002	-34.3573	63856526
Dissocarpus paradoxus	138.402	-30.5958	90118242
Dissocarpus paradoxus	141.99	-34.1594	120622017
Dissocarpus paradoxus	114.3	-26	NSW120034
Dissocarpus paradoxus	118.834	-28.0655	AD 97420281
Dissocarpus paradoxus	118.495	-26.5933	PERTH 2582856
Dissocarpus paradoxus	137.951	-32.7607	36958211
Dissocarpus paradoxus	117.672	-23.1931	PERTH 4212282
Dissocarpus paradoxus	134.907	-31.1166	OPP526653-19
Dissocarpus paradoxus	134.749	-31.1813	OPP526646-34
Dissocarpus paradoxus	134.864	-29.5373	OPP848188-11
Dissocarpus paradoxus	137.645	-29.9013	SUP13012-127
Dissocarpus paradoxus	136.733	-30.3273	SUP29905-7
Dissocarpus paradoxus	135.554	-29.7408	SUP29865-256632
Dissocarpus paradoxus	135.916	-30.215	SUP29881-256879
Dissocarpus paradoxus	136.302	-30.324	SUP29895-257011
Dissocarpus paradoxus	135.614	-29.8854	SUP29869-256680
Dissocarpus paradoxus	136.793	-30.4536	OPP400529-8
Dissocarpus paradoxus	136.704	-30.3259	SUP29901-257081
Dissocarpus paradoxus	136.829	-30.3261	SUP29903-257106
Dissocarpus paradoxus	136.246	-30.3241	SUP29893-256989
Dissocarpus paradoxus	136.796	-30.4597	OPP400530-8
Dissocarpus paradoxus	137.515	-29.577	SUP13875-47
Dissocarpus paradoxus	134.902	-29.5319	OPP848187-27
Dissocarpus paradoxus	135.947	-30.2416	SUP29882-256886
Dissocarpus paradoxus	134.952	-29.5164	OPP848185-12
Dissocarpus paradoxus	136.197	-30.3233	SUP29892-256980
Dissocarpus paradoxus	137.293	-29.6717	SUP13872-57
Dissocarpus paradoxus	137.629	-29.9114	SUP13007-63
Dissocarpus paradoxus	135.792	-30.0221	SUP29874-256767
Dissocarpus paradoxus	134.807	-29.538	OPP848189-5
Dissocarpus paradoxus	136.269	-29.0316	SUP13000-95
Dissocarpus paradoxus	135.248	-29.6262	OPP848178-14
Dissocarpus paradoxus	135.694	-29.5944	SUP12991-21
Dissocarpus paradoxus	137.595	-29.8754	SUP13010-48
Dissocarpus paradoxus	135.725	-29.9931	SUP29873-256751
Dissocarpus paradoxus	136.067	-30.2801	SUP29890-256947
Dissocarpus paradoxus	137.135	-29.3808	SUP14453-33
Dissocarpus paradoxus	137.646	-29.9006	SUP13008-139
Dissocarpus paradoxus	136.37	-30.3246	SUP29896-257022
Dissocarpus paradoxus	135.867	-30.0988	SUP29879-256846
Dissocarpus paradoxus	135.077	-29.5404	OPP848182-7
Dissocarpus paradoxus	135.869	-29.8685	OPP847310-7
Dissocarpus paradoxus	135.964	-29.8742	OPP847307-6
Dissocarpus paradoxus	135.53	-29.7485	OPP847901-14
Dissocarpus paradoxus	139.676	-32.9205	SUP8146-12
Dissocarpus paradoxus	139.664	-32.9172	SUP8145-24
Dissocarpus paradoxus	139.892	-32.9674	SUP8140-12-AD99430391
Dissocarpus paradoxus	139.561	-33.2928	SUP8219-11-DISCARDED
Dissocarpus paradoxus	138.97	-31.046	SUP9686-19
Dissocarpus paradoxus	138.266	-31.3617	SUP10029-11
Dissocarpus paradoxus	138.9	-31.7182	SUP9952-16
Dissocarpus paradoxus	138.754	-31.6833	SUP9909-10
Dissocarpus paradoxus	138.977	-31.2252	SUP9849-8
Dissocarpus paradoxus	138.36	-31.3276	SUP9975-3
Dissocarpus paradoxus	138.433	-31.2777	SUP10026-9
Dissocarpus paradoxus	138.306	-31.4131	SUP10031-5
Dissocarpus paradoxus	140.029	-33.5413	SUP8434-18
Dissocarpus paradoxus	133.61	-30.45	OPP556055-8
Dissocarpus paradoxus	133.456	-30.261	OPP556056-6
Dissocarpus paradoxus	137.542	-31.2944	OPP1012662-5
Dissocarpus paradoxus	137.545	-31.349	OPP1012652-5
Dissocarpus paradoxus	137.484	-31.343	OPP1012603-5
Dissocarpus paradoxus	137.831	-32.5015	OPP738763-14
Dissocarpus paradoxus	137.487	-31.5602	OPP807094-4
Dissocarpus paradoxus	137.419	-31.7923	OPP807097-8
[truncated: 193,759 more rows]

## Sheet: 103 Included Species
Species	Decimal longitude (WGS84)	Decimal latitude (WGS84)
Didymanthus roei	119.333	-31.2167
Didymanthus roei	116.878	-31.1303
Didymanthus roei	123.45	-32.4667
Didymanthus roei	119.327	-31.2277
Didymanthus roei	114.416	-25.7072
Didymanthus roei	113.717	-26.6997
Didymanthus roei	117.358	-31.6325
Didymanthus roei	116.766	-31.05
Didymanthus roei	116.383	-30.9167
Didymanthus roei	113.583	-25.8333
Didymanthus roei	117.123	-31.625
Didymanthus roei	123.381	-32.4567
Didymanthus roei	116.05	-30.3
Didymanthus roei	115.512	-28.5397
Didymanthus roei	116.053	-30.2981
Didymanthus roei	115.807	-30.3494
Didymanthus roei	115.007	-28.3344
Didymanthus roei	115.651	-28.5075
Didymanthus roei	114.668	-28.0322
Didymanthus roei	121.536	-30.8014
Didymanthus roei	114.667	-28.0417
Didymanthus roei	121.767	-32.3833
Didymanthus roei	116.567	-30.8333
Didymanthus roei	119.369	-32.6413
Didymanthus roei	117.319	-31.63
Didymanthus roei	117.378	-31.1833
Didymanthus roei	114.167	-26.4
Didymanthus roei	118.048	-31.5397
Didymanthus roei	116.58	-30.47
Didymanthus roei	117.33	-31.65
Didymanthus roei	118.434	-33.4138
Didymanthus roei	121.063	-30.0031
Didymanthus roei	118.045	-32.3469
Didymanthus roei	121.483	-30.7781
Didymanthus roei	119.325	-31.2231
Didymanthus roei	117.66	-30.9178
Didymanthus roei	118.168	-32.1259
Didymanthus roei	116.751	-30.7489
Didymanthus roei	115.785	-29.7739
Didymanthus roei	117.202	-31.62
Didymanthus roei	117.22	-31.65
Didymanthus roei	116.615	-30.945
Didymanthus roei	116.867	-27.6833
Didymanthus roei	117.233	-32.25
Didymanthus roei	116.45	-31.0333
Didymanthus roei	115.767	-29.5333
Didymanthus roei	116.5	-29.8833
Didymanthus roei	116.503	-29.8825
Didymanthus roei	113.549	-25.8812
Didymanthus roei	115.695	-28.4383
Didymanthus roei	116.015	-29.8817
Didymanthus roei	116.006	-30.6414
Didymanthus roei	117.351	-28.7996
Didymanthus roei	115.776	-27.6651
Didymanthus roei	119.666	-29.515
Didymanthus roei	120.359	-29.9321
Didymanthus roei	119.8	-29.7833
Didymanthus roei	117.238	-31.6583
Didymanthus roei	117.9	-30.98
Didymanthus roei	115.168	-28.4126
Didymanthus roei	119.373	-32.6417
Didymanthus roei	116.454	-29.1887
Didymanthus roei	118.532	-32.8566
Didymanthus roei	116.45	-30.3058
Didymanthus roei	115.974	-28.6138
Didymanthus roei	116.07	-29.2311
Didymanthus roei	119.417	-32.5872
Didymanthus roei	118.418	-31.1236
Didymanthus roei	117.498	-30.3347
Didymanthus roei	117.323	-30.801
Didymanthus roei	119.371	-32.6401
Didymanthus roei	118.521	-32.5321
Didymanthus roei	113.676	-24.4124
Didymanthus roei	114.077	-26.4766
Didymanthus roei	113.711	-25.0766
Didymanthus roei	114.168	-26.4031
Didymanthus roei	119.323	-31.2464
Didymanthus roei	116.44	-31.1606
Didymanthus roei	117.183	-31.6333
Didymanthus roei	117.811	-31.6649
Didymanthus roei	116.89	-31.3879
Didymanthus roei	117.027	-31.195
Didymanthus roei	116.883	-31.6833
Didymanthus roei	116.583	-30.8167
Didymanthus roei	114.65	-28.1583
Didymanthus roei	114.671	-27.9586
Didymanthus roei	114.072	-25.5216
Didymanthus roei	117.066	-31.6044
Didymanthus roei	117.464	-30.9678
Didymanthus roei	117.013	-31.6228
Didymanthus roei	116.033	-29.2333
Didymanthus roei	116.774	-29.7992
Didymanthus roei	113.531	-25.9217
Didymanthus roei	113.873	-25.8429
Didymanthus roei	118.564	-32.75
Didymanthus roei	116.833	-31.8147
Didymanthus roei	116.358	-30.5961
Didymanthus roei	117.45	-31
Didymanthus roei	117.35	-30.9647
Didymanthus roei	117.451	-30.9966
Didymanthus roei	116.952	-29.506
Didymanthus roei	116.224	-29.1147
Didymanthus roei	119.421	-32.4626
Didymanthus roei	118.415	-32.5863
Didymanthus roei	117.061	-31.5289
Didymanthus roei	116.456	-30.3013
Didymanthus roei	117.039	-30.1453
Didymanthus roei	116.72	-29.5424
Didymanthus roei	115.814	-28.7358
Didymanthus roei	119.421	-32.4626
Didymanthus roei	119.349	-31.1325
Didymanthus roei	116.733	-29.545
Didymanthus roei	117.464	-30.9671
Didymanthus roei	117.447	-30.9733
Didymanthus roei	118.155	-32.0955
Didymanthus roei	118.763	-31.0074
Didymanthus roei	118.763	-31.0076
Didymanthus roei	116.455	-30.3017
Didymanthus roei	115.815	-28.7363
Didymanthus roei	117.551	-30.3253
Didymanthus roei	116.458	-29.1842
Didymanthus roei	116.699	-29.5424
Didymanthus roei	116.469	-29.1925
Didymanthus roei	117.033	-30.1473
Didymanthus roei	116.227	-30.1235
Didymanthus roei	117.933	-30.8245
Didymanthus roei	116.368	-29.7253
Didymanthus roei	115.76	-29.5743
Didymanthus roei	117.38	-30.9298
Didymanthus roei	116.222	-30.1196
Didymanthus roei	116.226	-30.1252
Didymanthus roei	118.415	-32.5863
Didymanthus roei	115.827	-28.7237
Didymanthus roei	117.547	-30.324
Didymanthus roei	118.391	-33.498
Didymanthus roei	116.37	-29.7245
Didymanthus roei	116.208	-30.1202
Didymanthus roei	117.192	-31.6288
Didymanthus roei	117.061	-31.5288
Didymanthus roei	118.351	-33.2492
Didymanthus roei	117.191	-31.6306
Didymanthus roei	115.76	-29.587
Didymanthus roei	116.226	-29.1128
Didymanthus roei	116.967	-31.3197
Didymanthus roei	118.707	-32.8763
Didymanthus roei	117.464	-30.0986
Didymanthus roei	115.856	-28.7503
Didymanthus roei	117.634	-30.9166
Didymanthus roei	117.717	-31.6949
Didymanthus roei	118.31	-31.1304
Didymanthus roei	117.452	-30.1022
Didymanthus roei	115.813	-28.7374
Didymanthus roei	119.117	-31.3984
Didymanthus roei	117.059	-31.5295
Didymanthus roei	117.321	-30.8009
Didymanthus roei	116.083	-29.957
Didymanthus roei	117.322	-30.8008
Didymanthus roei	119.421	-32.4628
Didymanthus roei	118.047	-32.3065
Didymanthus roei	115.893	-29.3709
Didymanthus roei	116.712	-30.5125
Didymanthus roei	117.714	-31.6956
Didymanthus roei	115.856	-28.7504
Didymanthus roei	115.933	-29.7667
Didymanthus roei	116.717	-30.5167
Didymanthus roei	117.083	-31.6167
Didymanthus roei	119.248	-30.6731
Didymanthus roei	118.775	-33.7822
Didymanthus roei	119.667	-30.8714
Didymanthus roei	119.629	-30.9675
Didymanthus roei	116.334	-30.8315
Didymanthus roei	116.967	-31.2
Didymanthus roei	116.101	-29.81
Didymanthus roei	114.769	-27.9417
Didymanthus roei	114.667	-28.0167
Didymanthus roei	116.449	-31.0931
Didymanthus roei	117.964	-34.2651
Didymanthus roei	118.333	-26.9333
Didymanthus roei	118.313	-26.9335
Didymanthus roei	115.367	-28.7083
Didymanthus roei	117.417	-30.35
Didymanthus roei	117.4	-30.4167
Didymanthus roei	118	-31.5833
Didymanthus roei	117.595	-31.8156
Didymanthus roei	113.617	-26.6256
Didymanthus roei	118.148	-32.6683
Didymanthus roei	116.963	-29.5474
Didymanthus roei	116.4	-29.35
Didymanthus roei	116.967	-32.2167
Didymanthus roei	117.017	-31.6167
Didymanthus roei	121.667	-29.0831
Didymanthus roei	114.573	-27.4981
Didymanthus roei	116.944	-29.5079
Didymanthus roei	117.217	-32.2168
Didymanthus roei	119.421	-31.2231
Didymanthus roei	119.746	-31.2961
Didymanthus roei	119.557	-32.9564
Didymanthus roei	119.55	-33
Didymanthus roei	117.458	-29.4867
Didymanthus roei	117.035	-31.6247
Didymanthus roei	115.757	-29.5797
Didymanthus roei	117.52	-30
Didymanthus roei	113.684	-24.8773
Dissocarpus biflorus	146.333	-27.5
Dissocarpus biflorus	143.25	-25
Dissocarpus biflorus	125.87	-31.7341
Dissocarpus biflorus	135.667	-29.75
Dissocarpus biflorus	143.274	-25
Dissocarpus biflorus	136.025	-30.1977
Dissocarpus biflorus	145.968	-28.1091
Dissocarpus biflorus	134.536	-28.2056
Dissocarpus biflorus	146.957	-33.081
Dissocarpus biflorus	133.769	-23.2305
Dissocarpus biflorus	141.059	-31.8339
Dissocarpus biflorus	132.902	-24.5972
Dissocarpus biflorus	147.372	-29.6709
Dissocarpus biflorus	141.383	-34.6042
Dissocarpus biflorus	145.968	-28.1091
Dissocarpus biflorus	137.251	-32.1166
Dissocarpus biflorus	136.64	-27.8398
Dissocarpus biflorus	137.853	-32.7003
Dissocarpus biflorus	141.741	-31.0796
Dissocarpus biflorus	137.251	-32.1038
Dissocarpus biflorus	141.55	-32.5149
Dissocarpus biflorus	136.63	-27.835
Dissocarpus biflorus	143.4	-32.8
Dissocarpus biflorus	134.585	-28.209
Dissocarpus biflorus	133.533	-25.2541
Dissocarpus biflorus	144.933	-33
Dissocarpus biflorus	137	-31.5
Dissocarpus biflorus	142.526	-28.9995
Dissocarpus biflorus	143.75	-27.5
Dissocarpus biflorus	141.167	-31.6667
Dissocarpus biflorus	144	-32
Dissocarpus biflorus	140.348	-28.338
Dissocarpus biflorus	139.968	-26.4152
Dissocarpus biflorus	142.884	-35.4282
Dissocarpus biflorus	142.813	-34.9284
Dissocarpus biflorus	141.71	-35.0061
Dissocarpus biflorus	142.773	-34.9529
Dissocarpus biflorus	140.441	-27.2223
Dissocarpus biflorus	140.3	-28.0126
Dissocarpus biflorus	140.002	-28.0894
Dissocarpus biflorus	140.21	-28.0244
Dissocarpus biflorus	143.87	-33.6615
Dissocarpus biflorus	141.972	-34.5667
Dissocarpus biflorus	142.421	-29.3722
Dissocarpus biflorus	139.968	-26.4154
Dissocarpus biflorus	140.351	-28.332
Dissocarpus biflorus	145.967	-28.1167
Dissocarpus biflorus	145.833	-31.5
Dissocarpus biflorus	141.583	-34.2209
Dissocarpus biflorus	141.146	-34.195
Dissocarpus biflorus	141.677	-34.1989
Dissocarpus biflorus	139.051	-29.582
Dissocarpus biflorus	133.534	-25.2528
Dissocarpus biflorus	135.961	-32.2403
Dissocarpus biflorus	139.384	-32.0654
Dissocarpus biflorus	138.651	-28.3487
Dissocarpus biflorus	135.86	-32.1543
Dissocarpus biflorus	138.274	-30.0662
Dissocarpus biflorus	138.484	-35.1487
Dissocarpus biflorus	135.615	-32.1117
Dissocarpus biflorus	138.336	-32.3256
Dissocarpus biflorus	138.476	-35.1476
Dissocarpus biflorus	138.068	-29.6487
Dissocarpus biflorus	140.634	-31.6654
Dissocarpus biflorus	132.434	-31.9988
Dissocarpus biflorus	141.99	-30.524
Dissocarpus biflorus	142.037	-30.4546
Dissocarpus biflorus	135.817	-29.6825
Dissocarpus biflorus	137.275	-29.6665
Dissocarpus biflorus	137.047	-29.5924
Dissocarpus biflorus	135.694	-29.5944
Dissocarpus biflorus	137.387	-29.5946
Dissocarpus biflorus	135.71	-29.5673
Dissocarpus biflorus	135.728	-29.6028
Dissocarpus biflorus	139.512	-26.7198
Dissocarpus biflorus	139.519	-27.0266
Dissocarpus biflorus	139.538	-26.9583
Dissocarpus biflorus	139.429	-27.0742
Dissocarpus biflorus	137.921	-32.812
Dissocarpus biflorus	147.33	-29.7479
Dissocarpus biflorus	147.594	-29.7787
Dissocarpus biflorus	147.336	-29.7265
Dissocarpus biflorus	147.927	-30.1432
Dissocarpus biflorus	143.451	-33.9302
Dissocarpus biflorus	143.791	-33.3207
Dissocarpus biflorus	142.897	-33.8273
Dissocarpus biflorus	143.23	-33.4872
Dissocarpus biflorus	143.438	-33.7907
Dissocarpus biflorus	147.927	-30.1432
Dissocarpus biflorus	147.838	-29.0809
Dissocarpus biflorus	148.498	-29.3299
Dissocarpus biflorus	147.635	-29.5298
Dissocarpus biflorus	147.979	-29.9179
Dissocarpus biflorus	148.489	-29.3287
Dissocarpus biflorus	147.937	-29.4642
Dissocarpus biflorus	148.683	-29.3741
Dissocarpus biflorus	147.848	-29.808
Dissocarpus biflorus	148.461	-29.7304
Dissocarpus biflorus	147.763	-29.7764
Dissocarpus biflorus	148.481	-29.7145
Dissocarpus biflorus	147.994	-29.9354
Dissocarpus biflorus	147.923	-29.4589
Dissocarpus biflorus	147.787	-29.2383
Dissocarpus biflorus	147.878	-29.0985
Dissocarpus biflorus	148.524	-29.3338
Dissocarpus biflorus	148.588	-29.1469
Dissocarpus biflorus	148.346	-29.6215
Dissocarpus biflorus	149.183	-28.9062
Dissocarpus biflorus	138.046	-30.3026
Dissocarpus biflorus	136.598	-31.2653
Dissocarpus biflorus	139.354	-33.3737
Dissocarpus biflorus	139.352	-33.2961
Dissocarpus biflorus	140.751	-30.932
Dissocarpus biflorus	137.018	-30.0654
Dissocarpus biflorus	137.368	-29.7154
Dissocarpus biflorus	136.834	-30.432
Dissocarpus biflorus	135.776	-29.6902
Dissocarpus biflorus	137.368	-30.5654
Dissocarpus biflorus	136.423	-30.9644
Dissocarpus biflorus	140.951	-30.432
Dissocarpus biflorus	137.434	-29.582
Dissocarpus biflorus	138.134	-29.7654
Dissocarpus biflorus	139.656	-30.1614
Dissocarpus biflorus	139.987	-30.0951
Dissocarpus biflorus	135.563	-29.7231
Dissocarpus biflorus	137.434	-30.032
Dissocarpus biflorus	135.344	-31.1653
Dissocarpus biflorus	137.801	-32.5321
Dissocarpus biflorus	136.943	-29.4402
Dissocarpus biflorus	133.568	-26.4654
Dissocarpus biflorus	140.634	-30.7987
Dissocarpus biflorus	137.268	-29.6654
Dissocarpus biflorus	136.851	-30.432
Dissocarpus biflorus	140.834	-29.782
Dissocarpus biflorus	136.833	-30.4333
Dissocarpus biflorus	140.236	-28.2375
Dissocarpus biflorus	140.868	-27.782
Dissocarpus biflorus	135.527	-29.7172
Dissocarpus biflorus	140.901	-30.5154
Dissocarpus biflorus	137.234	-30.4154
Dissocarpus biflorus	138.859	-29.4414
Dissocarpus biflorus	135.834	-31.5987
Dissocarpus biflorus	139.418	-33.1654
Dissocarpus biflorus	133.401	-27.2987
Dissocarpus biflorus	135.834	-31.6654
Dissocarpus biflorus	138.968	-29.532
Dissocarpus biflorus	135.801	-31.5821
Dissocarpus biflorus	133.418	-27.3321
Dissocarpus biflorus	138.476	-35.2298
Dissocarpus biflorus	134.901	-28.9654
Dissocarpus biflorus	141.733	-31.1
Dissocarpus biflorus	141.45	-31.95
Dissocarpus biflorus	150.701	-23.6308
Dissocarpus biflorus	148.106	-19.9476
Dissocarpus biflorus	146.668	-25.9723
Dissocarpus biflorus	146.106	-26.4919
Dissocarpus biflorus	147.857	-19.879
Dissocarpus biflorus	141.997	-34.3576
Dissocarpus biflorus	142.217	-34.1833
Dissocarpus biflorus	136.767	-29.5833
Dissocarpus biflorus	142.157	-34.1929
Dissocarpus biflorus	135.884	-28.632
Dissocarpus biflorus	136.784	-29.5154
Dissocarpus biflorus	137	-29.47
Dissocarpus biflorus	142.5	-32.3333
Dissocarpus biflorus	141.841	-31.0542
Dissocarpus biflorus	141.711	-31.0959
Dissocarpus biflorus	147.795	-30.9664
Dissocarpus biflorus	147.336	-29.7264
Dissocarpus biflorus	147.317	-29.745
Dissocarpus biflorus	138.6	-34.92
Dissocarpus biflorus	142.717	-27.7167
Dissocarpus biflorus	149.658	-22.5583
Dissocarpus biflorus	149.55	-22.1667
Dissocarpus biflorus	141.717	-31.0667
Dissocarpus biflorus	144.567	-34.25
Dissocarpus biflorus	137.955	-32.7687
Dissocarpus biflorus	138.468	-35.0954
Dissocarpus biflorus	142.3	-30.5167
Dissocarpus biflorus	138.647	-28.2916
Dissocarpus biflorus	137.077	-29.6085
Dissocarpus biflorus	135.304	-26.3905
Dissocarpus biflorus	139.055	-27.6904
Dissocarpus biflorus	135.435	-26.6208
Dissocarpus biflorus	140.061	-26.8271
Dissocarpus biflorus	136.282	-34.49
Dissocarpus biflorus	136.28	-34.4882
Dissocarpus biflorus	136.284	-34.4899
Dissocarpus biflorus	136.282	-34.489
Dissocarpus biflorus	136.282	-34.4881
Dissocarpus biflorus	136.284	-34.4908
Dissocarpus biflorus	136.283	-34.489
Dissocarpus biflorus	136.284	-34.4917
Dissocarpus biflorus	136.283	-34.4899
Dissocarpus biflorus	138.693	-27.4934
Dissocarpus biflorus	139.518	-26.9708
Dissocarpus biflorus	139.048	-27.6463
Dissocarpus biflorus	136.292	-34.5809
Dissocarpus biflorus	137.867	-32.6887
Dissocarpus biflorus	139.68	-32.6145
Dissocarpus biflorus	139.454	-33.1756
Dissocarpus biflorus	136.819	-29.3965
Dissocarpus biflorus	138.121	-34.0771
Dissocarpus biflorus	140.661	-34.2875
Dissocarpus biflorus	140.649	-34.2871
Dissocarpus biflorus	140.646	-34.2878
Dissocarpus biflorus	140.607	-34.3162
Dissocarpus biflorus	144.683	-33.8833
Dissocarpus biflorus	143.55	-33.8667
Dissocarpus biflorus	136.251	-34.5154
Dissocarpus biflorus	136.218	-34.5487
Dissocarpus biflorus	136.284	-34.4987
Dissocarpus biflorus	136.401	-34.6154
Dissocarpus biflorus	136.184	-34.6487
Dissocarpus biflorus	138.802	-30.2886
Dissocarpus biflorus	136.874	-29.8483
Dissocarpus biflorus	141.867	-30.8
Dissocarpus biflorus	141.183	-34.1667
Dissocarpus biflorus	137.9	-32.7
Dissocarpus biflorus	137.851	-32.7154
Dissocarpus biflorus	137.501	-32.9821
Dissocarpus biflorus	139.884	-32.0654
Dissocarpus biflorus	142.201	-29.8653
Dissocarpus biflorus	138.496	-35.0732
Dissocarpus biflorus	133.868	-23.2051
Dissocarpus biflorus	133.87	-23.17
Dissocarpus biflorus	133.767	-23.2
Dissocarpus biflorus	141.305	-34.166
Dissocarpus biflorus	138.718	-30.182
Dissocarpus biflorus	141.635	-34.9483
Dissocarpus biflorus	142.851	-35.2816
Dissocarpus biflorus	142.835	-35.09
Dissocarpus biflorus	141.701	-34.9566
Dissocarpus biflorus	142.238	-34.2483
Dissocarpus biflorus	141.701	-35.0316
Dissocarpus biflorus	141.45	-31.3
Dissocarpus biflorus	135.834	-28.6654
Dissocarpus biflorus	147.774	-30.0875
Dissocarpus biflorus	137.601	-33.8821
Dissocarpus biflorus	140.601	-34.282
Dissocarpus biflorus	138.818	-30.182
Dissocarpus biflorus	138.151	-34.1098
Dissocarpus biflorus	138.968	-31.4198
Dissocarpus biflorus	138.001	-33.1821
Dissocarpus biflorus	139.35	-33.2975
Dissocarpus biflorus	142.076	-29.2901
Dissocarpus biflorus	142.068	-29.282
Dissocarpus biflorus	142.07	-29.28
Dissocarpus biflorus	142.067	-29.2833
Dissocarpus biflorus	143.3	-34.1
Dissocarpus biflorus	140.752	-34.1806
Dissocarpus biflorus	122.484	-27.6988
Dissocarpus biflorus	146.943	-19.3235
Dissocarpus biflorus	145.406	-22.1396
Dissocarpus biflorus	145.399	-22.144
Dissocarpus biflorus	145.683	-31.3333
Dissocarpus biflorus	145.883	-29.95
Dissocarpus biflorus	148.901	-32.4736
Dissocarpus biflorus	146.834	-31.1653
Dissocarpus biflorus	147.033	-32.9
Dissocarpus biflorus	146.85	-29.9833
Dissocarpus biflorus	147.233	-30.2667
Dissocarpus biflorus	136.936	-30.1972
Dissocarpus biflorus	140.686	-27.9609
Dissocarpus biflorus	140.692	-27.8736
Dissocarpus biflorus	147.696	-30.4948
Dissocarpus biflorus	147.212	-30.6038
Dissocarpus biflorus	147.779	-30.3896
Dissocarpus biflorus	148.401	-29.2529
Dissocarpus biflorus	147.23	-30.4143
Dissocarpus biflorus	147.228	-30.4134
Dissocarpus biflorus	147.175	-30.4044
Dissocarpus biflorus	144.365	-29.9634
Dissocarpus biflorus	135.491	-30.2901
Dissocarpus biflorus	146.709	-21.9901
Dissocarpus biflorus	133.012	-25.9787
Dissocarpus biflorus	141.399	-34.2469
Dissocarpus biflorus	133.282	-25.8669
Dissocarpus biflorus	133	-25.9667
Dissocarpus biflorus	141.701	-30.9853
Dissocarpus biflorus	142.12	-30.3
Dissocarpus biflorus	133.869	-23.2305
Dissocarpus biflorus	141.7	-31.07
Dissocarpus biflorus	144.226	-28.7568
Dissocarpus biflorus	137.151	-32.1154
Dissocarpus biflorus	137.15	-32.12
Dissocarpus biflorus	133.868	-23.2632
Dissocarpus biflorus	146.9	-29.9
Dissocarpus biflorus	147.667	-30.4667
Dissocarpus biflorus	141.917	-30.6833
Dissocarpus biflorus	140.896	-27.7517
Dissocarpus biflorus	138.518	-35.0487
Dissocarpus biflorus	137.484	-34.4987
Dissocarpus biflorus	143.126	-24.1901
Dissocarpus biflorus	143.193	-24.1235
Dissocarpus biflorus	148.42	-28.62
Dissocarpus biflorus	148.043	-28.6068
Dissocarpus biflorus	148.443	-28.6234
Dissocarpus biflorus	139.727	-31.9777
Dissocarpus biflorus	139.352	-31.6132
Dissocarpus biflorus	139.73	-32.2919
Dissocarpus biflorus	139.038	-32.2336
Dissocarpus biflorus	139.918	-31.6018
Dissocarpus biflorus	139.889	-32.0509
Dissocarpus biflorus	140.642	-32.5459
Dissocarpus biflorus	140.642	-32.5533
Dissocarpus biflorus	140.787	-32.966
Dissocarpus biflorus	140.312	-32.6647
Dissocarpus biflorus	140.643	-32.5489
Dissocarpus biflorus	137.989	-33.1732
Dissocarpus biflorus	138.108	-34.1249
Dissocarpus biflorus	137.776	-32.9721
Dissocarpus biflorus	145.679	-24.2471
Dissocarpus biflorus	146.926	-23.3734
Dissocarpus biflorus	148.426	-28.5068
Dissocarpus biflorus	141.979	-34.5639
Dissocarpus biflorus	142.213	-34.2
Dissocarpus biflorus	144.832	-24.8208
Dissocarpus biflorus	144.833	-24.8193
Dissocarpus biflorus	140.509	-33.2147
Dissocarpus biflorus	139.56	-33.7375
Dissocarpus biflorus	138.107	-34.1264
Dissocarpus biflorus	135.948	-28.6199
Dissocarpus biflorus	139.17	-30.9779
Dissocarpus biflorus	132.157	-31.5301
Dissocarpus biflorus	138.786	-32.5627
Dissocarpus biflorus	138.836	-32.5529
Dissocarpus biflorus	130.695	-31.3501
Dissocarpus biflorus	130.828	-31.4198
Dissocarpus biflorus	130.83	-31.4203
Dissocarpus biflorus	130.734	-31.4444
Dissocarpus biflorus	130.65	-31.27
Dissocarpus biflorus	130.648	-31.2678
Dissocarpus biflorus	130.698	-31.3513
Dissocarpus biflorus	138.263	-32.1231
Dissocarpus biflorus	139.288	-30.0787
Dissocarpus biflorus	141.937	-34.1955
Dissocarpus biflorus	141.768	-34.7788
Dissocarpus biflorus	142.89	-35.3597
Dissocarpus biflorus	142.869	-35.3288
Dissocarpus biflorus	141.167	-34.183
Dissocarpus biflorus	141.897	-34.158
Dissocarpus biflorus	141.943	-34.1427
Dissocarpus biflorus	141.243	-34.1469
Dissocarpus biflorus	142.801	-35.4288
Dissocarpus biflorus	141.927	-34.7608
Dissocarpus biflorus	142.879	-35.335
Dissocarpus biflorus	141.243	-34.1677
Dissocarpus biflorus	141.584	-34.2011
Dissocarpus biflorus	141.947	-34.6025
Dissocarpus biflorus	141.196	-34.158
Dissocarpus biflorus	141.135	-34.1494
Dissocarpus biflorus	141.997	-34.56
Dissocarpus biflorus	145.239	-22.9808
Dissocarpus biflorus	137.078	-33.2022
Dissocarpus biflorus	138.835	-32.5544
Dissocarpus biflorus	138.262	-32.1244
Dissocarpus biflorus	139.636	-30.1805
Dissocarpus biflorus	138.677	-29.6741
Dissocarpus biflorus	140.507	-33.2133
Dissocarpus biflorus	140.481	-31.6322
Dissocarpus biflorus	138.189	-32.4558
Dissocarpus biflorus	137.796	-32.4996
Dissocarpus biflorus	144.229	-28.7525
Dissocarpus biflorus	137.864	-33.2644
Dissocarpus biflorus	142.43	-32.4
Dissocarpus biflorus	142.22	-34.17
Dissocarpus biflorus	138.452	-30.5753
Dissocarpus biflorus	138.406	-31.3315
Dissocarpus biflorus	137.151	-32.1218
Dissocarpus biflorus	138.35	-31.32
Dissocarpus biflorus	138.762	-30.1818
Dissocarpus biflorus	145.917	-28.7167
Dissocarpus biflorus	146.783	-19.2417
Dissocarpus biflorus	142.332	-34.4233
Dissocarpus biflorus	142.124	-34.1794
Dissocarpus biflorus	141.993	-34.56
Dissocarpus biflorus	142.136	-34.19
Dissocarpus biflorus	141.596	-34.2613
Dissocarpus biflorus	142.128	-34.1825
Dissocarpus biflorus	142.216	-34.1952
Dissocarpus biflorus	142.216	-34.1955
Dissocarpus biflorus	141.994	-34.5583
Dissocarpus biflorus	141.31	-34.0563
Dissocarpus biflorus	142.11	-34.1822
Dissocarpus biflorus	142.11	-34.1819
Dissocarpus biflorus	142.11	-34.1816
Dissocarpus biflorus	141.25	-34.0438
Dissocarpus biflorus	141.316	-34.0577
Dissocarpus biflorus	141.268	-34.0447
Dissocarpus biflorus	142.11	-34.1813
Dissocarpus biflorus	142.114	-34.208
Dissocarpus biflorus	142.09	-34.1819
Dissocarpus biflorus	142.127	-34.1827
Dissocarpus biflorus	142.109	-34.2065
Dissocarpus biflorus	142.333	-34.4406
Dissocarpus biflorus	142.11	-34.1822
Dissocarpus biflorus	142.344	-34.4258
Dissocarpus biflorus	141.993	-34.5597
Dissocarpus biflorus	142.331	-34.4295
Dissocarpus biflorus	141.596	-34.2613
Dissocarpus biflorus	142.833	-35.2813
Dissocarpus biflorus	142.334	-34.4434
Dissocarpus biflorus	142.173	-34.1851
Dissocarpus biflorus	135.4	-30
Dissocarpus biflorus	137.168	-32.9987
Dissocarpus biflorus	139.44	-34.1054
Dissocarpus biflorus	134.484	-28.1987
Dissocarpus biflorus	137.834	-32.5154
Dissocarpus biflorus	140.018	-33.582
Dissocarpus biflorus	135.318	-30.9154
Dissocarpus biflorus	142.211	-34.1848
Dissocarpus biflorus	142.973	-35.2511
Dissocarpus biflorus	136.254	-34.595
Dissocarpus biflorus	136.259	-34.5416
Dissocarpus biflorus	136.259	-34.5425
Dissocarpus biflorus	136.251	-34.5976
Dissocarpus biflorus	136.248	-34.5119
Dissocarpus biflorus	136.26	-34.5443
Dissocarpus biflorus	136.256	-34.5966
Dissocarpus biflorus	136.252	-34.5958
Dissocarpus biflorus	136.26	-34.5416
Dissocarpus biflorus	136.252	-34.5967
Dissocarpus biflorus	136.25	-34.5101
Dissocarpus biflorus	136.252	-34.5128
Dissocarpus biflorus	136.25	-34.5083
Dissocarpus biflorus	136.25	-34.5124
Dissocarpus biflorus	136.256	-34.5971
Dissocarpus biflorus	136.261	-34.5416
Dissocarpus biflorus	136.261	-34.5434
Dissocarpus biflorus	136.248	-34.511
Dissocarpus biflorus	136.258	-34.5948
Dissocarpus biflorus	136.259	-34.5443
Dissocarpus biflorus	136.257	-34.5961
Dissocarpus biflorus	136.251	-34.5128
Dissocarpus biflorus	140.003	-32.0061
Dissocarpus biflorus	138.035	-32.9813
Dissocarpus biflorus	139.754	-34.0393
Dissocarpus biflorus	137.143	-32.1069
Dissocarpus biflorus	136.318	-34.6487
Dissocarpus biflorus	136.251	-34.5987
Dissocarpus biflorus	136.301	-34.5821
Dissocarpus biflorus	136.284	-34.5321
Dissocarpus biflorus	136.268	-34.5487
Dissocarpus biflorus	140.534	-34.2654
Dissocarpus biflorus	141.668	-31.082
Dissocarpus biflorus	142.168	-29.8487
Dissocarpus biflorus	142.174	-34.1858
Dissocarpus biflorus	142.02	-29.92
Dissocarpus biflorus	142.055	-34.1443
Dissocarpus biflorus	142.055	-34.1426
Dissocarpus biflorus	140.109	-31.9283
Dissocarpus biflorus	131.343	-31.2988
Dissocarpus biflorus	131.743	-31.4015
Dissocarpus biflorus	130.91	-30.8775
Dissocarpus biflorus	147.779	-30.3896
Dissocarpus biflorus	147.212	-30.6038
Dissocarpus biflorus	147.696	-30.4948
Dissocarpus biflorus	147.23	-30.4143
Dissocarpus biflorus	148.756	-29.9389
Dissocarpus biflorus	138.5	-35.0737
Dissocarpus biflorus	142.112	-34.2102
Dissocarpus biflorus	142.108	-34.2088
Dissocarpus biflorus	142.11	-34.2071
Dissocarpus biflorus	142.113	-34.2092
Dissocarpus biflorus	138.506	-29.0003
Dissocarpus biflorus	138.635	-28.9619
Dissocarpus biflorus	146.059	-25.5234
Dissocarpus biflorus	144.46	-24.5235
Dissocarpus biflorus	143.7	-31.5667
Dissocarpus biflorus	138.641	-27.9931
Dissocarpus biflorus	139.151	-33.4639
Dissocarpus biflorus	140.568	-34.4487
Dissocarpus biflorus	138.717	-30.1833
Dissocarpus biflorus	138.717	-30.1833
Dissocarpus biflorus	138.57	-30.2
Dissocarpus biflorus	136.818	-29.3084
Dissocarpus biflorus	139.734	-30.1409
Dissocarpus biflorus	138.202	-29.432
Dissocarpus biflorus	136.72	-29.35
Dissocarpus biflorus	138.246	-29.4073
Dissocarpus biflorus	140.194	-28.4747
Dissocarpus biflorus	137.19	-30.4391
Dissocarpus biflorus	137.379	-29.595
Dissocarpus biflorus	137.906	-32.6969
Dissocarpus biflorus	137.006	-30.503
Dissocarpus biflorus	137.651	-32.3974
Dissocarpus biflorus	137.144	-31.6128
Dissocarpus biflorus	140.646	-32.1686
Dissocarpus biflorus	142.019	-29.9138
Dissocarpus biflorus	141.669	-34.0638
Dissocarpus biflorus	139.575	-26.9392
Dissocarpus biflorus	139.556	-26.985
Dissocarpus biflorus	137.815	-32.5436
Dissocarpus biflorus	137.545	-33.0305
Dissocarpus biflorus	137.865	-33.2631
Dissocarpus biflorus	144.43	-32.9929
Dissocarpus biflorus	140.897	-27.7549
Dissocarpus biflorus	140.87	-27.7987
Dissocarpus biflorus	137.187	-30.3728
Dissocarpus biflorus	138.678	-29.6672
Dissocarpus biflorus	138.063	-30.0397
Dissocarpus biflorus	132.981	-26.9486
Dissocarpus biflorus	140.864	-32.5822
Dissocarpus biflorus	133.21	-25.3303
Dissocarpus biflorus	137.065	-30.4753
Dissocarpus biflorus	138.584	-28.732
Dissocarpus biflorus	139.107	-27.6487
Dissocarpus biflorus	138.126	-34.1654
Dissocarpus biflorus	133.651	-32.4488
Dissocarpus biflorus	137.8	-30.3154
Dissocarpus biflorus	137.867	-30.2667
Dissocarpus biflorus	137.984	-30.2926
Dissocarpus biflorus	137.084	-29.4098
Dissocarpus biflorus	138.634	-28.3487
Dissocarpus biflorus	141.926	-34.7625
Dissocarpus biflorus	138.99	-30.5804
Dissocarpus biflorus	137.811	-32.3335
Dissocarpus biflorus	146.881	-30.5824
Dissocarpus biflorus	146.881	-30.5817
Dissocarpus biflorus	141.202	-31.0675
Dissocarpus biflorus	147.5	-30.642
Dissocarpus biflorus	139.561	-33.7361
Dissocarpus biflorus	139.556	-33.733
Dissocarpus biflorus	143.597	-34.3543
Dissocarpus biflorus	143.087	-33.7485
Dissocarpus biflorus	138.106	-34.1344
Dissocarpus biflorus	138.739	-32.5708
Dissocarpus biflorus	139.637	-34.3017
Dissocarpus biflorus	142.867	-35.25
Dissocarpus biflorus	137.809	-32.335
Dissocarpus biflorus	141.417	-29.6833
Dissocarpus biflorus	142.83	-30.05
Dissocarpus biflorus	142.833	-30.05
Dissocarpus biflorus	142.817	-30.05
Dissocarpus biflorus	142.461	-27.896
Dissocarpus biflorus	139.145	-33.4356
Dissocarpus biflorus	137.501	-32.1487
Dissocarpus biflorus	144.135	-35.1181
Dissocarpus biflorus	141.033	-31.8833
Dissocarpus biflorus	143.251	-32.732
Dissocarpus biflorus	141.72	-29.6
Dissocarpus biflorus	146	-31
Dissocarpus biflorus	142.733	-34.5833
Dissocarpus biflorus	144.717	-34.2
Dissocarpus biflorus	138.738	-32.5722
Dissocarpus biflorus	138.468	-35.0987
Dissocarpus biflorus	139.518	-30.6394
Dissocarpus biflorus	138.081	-27.3115
Dissocarpus biflorus	140.641	-34.2884
Dissocarpus biflorus	140.651	-34.2864
Dissocarpus biflorus	140.659	-34.288
Dissocarpus biflorus	133.65	-32.4519
Dissocarpus biflorus	133.252	-32.5102
Dissocarpus biflorus	138.521	-30.7446
Dissocarpus biflorus	139.593	-30.3193
Dissocarpus biflorus	136.299	-34.5808
Dissocarpus biflorus	139.084	-30.0153
Dissocarpus biflorus	136.255	-34.5236
Dissocarpus biflorus	139.86	-30.3418
Dissocarpus biflorus	139.701	-30.5224
Dissocarpus biflorus	140.178	-30.8635
Dissocarpus biflorus	140.004	-30.0857
Dissocarpus biflorus	139.694	-30.1838
Dissocarpus biflorus	138.337	-32.324
Dissocarpus biflorus	133.293	-32.5108
Dissocarpus biflorus	139.37	-31.3008
Dissocarpus biflorus	137.542	-32.9533
Dissocarpus biflorus	145.318	-33.5485
Dissocarpus biflorus	144.101	-33.8485
Dissocarpus biflorus	146.868	-29.9651
Dissocarpus biflorus	145.268	-30.0485
Dissocarpus biflorus	146.001	-29.9151
Dissocarpus biflorus	141.007	-32.4713
Dissocarpus biflorus	146.085	-30.0651
Dissocarpus biflorus	146.218	-30.5485
Dissocarpus biflorus	147.201	-31.5651
Dissocarpus biflorus	145.835	-29.9151
Dissocarpus biflorus	141.99	-29.2727
Dissocarpus biflorus	148.118	-29.9818
Dissocarpus biflorus	143.935	-33.8818
Dissocarpus biflorus	143.501	-34.4152
Dissocarpus biflorus	149.301	-30.1818
Dissocarpus biflorus	144.247	-33.8485
Dissocarpus biflorus	144.268	-34.3651
Dissocarpus biflorus	145.935	-30.0818
Dissocarpus biflorus	147.835	-30.0484
Dissocarpus biflorus	146.551	-30.5651
Dissocarpus biflorus	148.234	-29.8484
Dissocarpus biflorus	144.718	-34.1985
Dissocarpus biflorus	143.268	-32.6651
Dissocarpus biflorus	148.118	-30.0484
Dissocarpus biflorus	144.268	-34.3485
Dissocarpus biflorus	146.918	-29.9151
Dissocarpus biflorus	148.501	-29.5651
Dissocarpus biflorus	141.927	-34.761
Dissocarpus biflorus	141.997	-34.5602
Dissocarpus biflorus	142.001	-34.3651
Dissocarpus biflorus	141.185	-34.1651
Dissocarpus biflorus	142.218	-34.1818
Dissocarpus biflorus	141.36	-34.235
Dissocarpus biflorus	141.185	-34.1818
Dissocarpus biflorus	142.868	-35.2485
Dissocarpus biflorus	141.974	-34.5651
Dissocarpus biflorus	141.485	-34.2151
Dissocarpus biflorus	142.214	-34.1985
Dissocarpus biflorus	141.98	-34.5624
Dissocarpus biflorus	142.151	-34.1818
Dissocarpus biflorus	140.773	-26.8669
Dissocarpus biflorus	144.76	-28.1401
Dissocarpus biflorus	133.284	-23.1154
Dissocarpus biflorus	140.823	-32.5228
Dissocarpus biflorus	140.87	-32.5236
Dissocarpus biflorus	141.761	-34.2259
Dissocarpus biflorus	135.513	-32.1946
Dissocarpus biflorus	135.627	-32.1112
Dissocarpus biflorus	135.971	-32.2236
Dissocarpus biflorus	135.857	-32.1552
Dissocarpus biflorus	139.484	-26.7654
Dissocarpus biflorus	140.684	-27.882
Dissocarpus biflorus	148.604	-29.5484
Dissocarpus biflorus	147.597	-30.6604
Dissocarpus biflorus	141.394	-32.4526
Dissocarpus biflorus	142.303	-34.3136
Dissocarpus biflorus	149.091	-29.9846
Dissocarpus biflorus	145.237	-33.9841
Dissocarpus biflorus	141.733	-34.0892
Dissocarpus biflorus	141.908	-34.0896
Dissocarpus biflorus	141.672	-33.3132
Dissocarpus biflorus	141.735	-34.0836
Dissocarpus biflorus	141.913	-34.1003
Dissocarpus biflorus	141.941	-34.1096
Dissocarpus biflorus	148.808	-29.3963
Dissocarpus biflorus	148.809	-29.3957
Dissocarpus biflorus	148.807	-29.398
Dissocarpus biflorus	147.338	-31.529
Dissocarpus biflorus	146.998	-29.1091
Dissocarpus biflorus	147.035	-29.0455
Dissocarpus biflorus	147.007	-29.0186
Dissocarpus biflorus	146.972	-29.1449
Dissocarpus biflorus	147.495	-31.3016
Dissocarpus biflorus	147.958	-31.0002
Dissocarpus biflorus	147.929	-31.0003
Dissocarpus biflorus	147.952	-30.9981
Dissocarpus biflorus	144.135	-35.1181
Dissocarpus biflorus	143.87	-34.6284
Dissocarpus biflorus	147.496	-29.0946
Dissocarpus biflorus	147.341	-29.7003
Dissocarpus biflorus	147.245	-29.5115
Dissocarpus biflorus	146.858	-29.2113
Dissocarpus biflorus	147.834	-29.1872
Dissocarpus biflorus	147.498	-29.0949
Dissocarpus biflorus	146.553	-29.6603
Dissocarpus biflorus	147.229	-29.5318
Dissocarpus biflorus	147.321	-29.6962
Dissocarpus biflorus	147.162	-29.3996
Dissocarpus biflorus	147.415	-29.0935
Dissocarpus biflorus	147.499	-29.0585
Dissocarpus biflorus	147.338	-29.6995
Dissocarpus biflorus	147.236	-29.3139
Dissocarpus biflorus	146.584	-29.669
Dissocarpus biflorus	147.746	-29.183
Dissocarpus biflorus	147.48	-29.0401
Dissocarpus biflorus	147.242	-29.3402
Dissocarpus biflorus	146.017	-29.8557
Dissocarpus biflorus	147.228	-29.5321
Dissocarpus biflorus	146.645	-29.6365
Dissocarpus biflorus	146.847	-29.8727
Dissocarpus biflorus	147.495	-29.0972
Dissocarpus biflorus	146.409	-29.8535
Dissocarpus biflorus	147.901	-29.1148
Dissocarpus biflorus	147.239	-29.312
Dissocarpus biflorus	147.529	-29.0926
Dissocarpus biflorus	146.933	-29.9576
Dissocarpus biflorus	143.894	-34.6124
Dissocarpus biflorus	143.848	-34.5994
Dissocarpus biflorus	143.842	-34.6019
Dissocarpus biflorus	141.073	-32.4325
Dissocarpus biflorus	141.122	-32.4138
Dissocarpus biflorus	148.971	-32.4847
Dissocarpus biflorus	145.076	-33.1912
Dissocarpus biflorus	144.151	-34.0495
Dissocarpus biflorus	145.109	-33.2045
Dissocarpus biflorus	145.084	-33.3494
Dissocarpus biflorus	144.134	-34.0733
Dissocarpus biflorus	145.088	-34.0625
Dissocarpus biflorus	143.245	-34.6803
Dissocarpus biflorus	146.523	-29.7992
Dissocarpus biflorus	146.396	-29.9112
Dissocarpus biflorus	147.11	-29.7307
Dissocarpus biflorus	146.399	-29.9078
Dissocarpus biflorus	148.905	-29.4757
Dissocarpus biflorus	147.063	-29.7428
Dissocarpus biflorus	146.647	-29.8129
Dissocarpus biflorus	146.905	-29.8035
Dissocarpus biflorus	146.524	-29.8009
Dissocarpus biflorus	147.774	-30.0879
Dissocarpus biflorus	146.771	-29.8204
Dissocarpus biflorus	146.865	-29.9861
Dissocarpus biflorus	148.748	-30.0372
Dissocarpus biflorus	146.736	-29.7991
Dissocarpus biflorus	146.595	-30.0404
Dissocarpus biflorus	146.717	-29.9149
Dissocarpus biflorus	146.88	-29.988
Dissocarpus biflorus	146.636	-29.5437
Dissocarpus biflorus	146.552	-29.8074
Dissocarpus biflorus	143.629	-34.4445
Dissocarpus biflorus	147.145	-31.24
Dissocarpus biflorus	144.17	-34.4506
Dissocarpus biflorus	147.121	-31.2192
Dissocarpus biflorus	147.333	-31.5325
Dissocarpus biflorus	144.507	-34.1601
Dissocarpus biflorus	145.063	-30.6285
Dissocarpus biflorus	145.939	-30.0855
Dissocarpus biflorus	146.194	-29.9928
Dissocarpus biflorus	143.372	-31.569
Dissocarpus biflorus	143.37	-31.5669
Dissocarpus biflorus	141.273	-32.1156
Dissocarpus biflorus	141.271	-32.1041
Dissocarpus biflorus	141.312	-32.2902
Dissocarpus biflorus	141.927	-33.4182
Dissocarpus biflorus	141.927	-33.4182
Dissocarpus biflorus	141.906	-33.4343
Dissocarpus biflorus	141.906	-33.4343
Dissocarpus biflorus	146.208	-30.057
Dissocarpus biflorus	145.35	-30.2824
Dissocarpus biflorus	148.131	-29.9908
Dissocarpus biflorus	145.417	-30.0656
Dissocarpus biflorus	148.447	-30.3368
Dissocarpus biflorus	148.241	-29.9685
Dissocarpus biflorus	147.882	-30.0642
Dissocarpus biflorus	147.347	-30.0946
Dissocarpus biflorus	147.874	-29.9848
Dissocarpus biflorus	147.9	-30.0039
Dissocarpus biflorus	147.55	-30.0756
Dissocarpus biflorus	147.659	-30.0856
Dissocarpus biflorus	142.524	-29.3337
Dissocarpus biflorus	144.157	-34.0449
Dissocarpus biflorus	142.072	-29.3832
Dissocarpus biflorus	142.698	-34.5621
Dissocarpus biflorus	142.698	-34.5621
Dissocarpus biflorus	142.195	-32.6052
Dissocarpus biflorus	142.17	-32.6007
Dissocarpus biflorus	147.502	-30.6906
Dissocarpus biflorus	141.799	-31.8817
Dissocarpus biflorus	147.501	-30.6879
Dissocarpus biflorus	146.935	-29.6646
Dissocarpus biflorus	142.13	-33.4167
Dissocarpus biflorus	142.172	-33.4551
Dissocarpus biflorus	142.149	-33.4436
Dissocarpus biflorus	142.108	-33.415
Dissocarpus biflorus	142.135	-33.4342
Dissocarpus biflorus	142.101	-33.4116
Dissocarpus biflorus	142.168	-33.4618
Dissocarpus biflorus	142.154	-33.4538
Dissocarpus biflorus	142.152	-33.4291
Dissocarpus biflorus	142.109	-33.4204
Dissocarpus biflorus	147.163	-29.7997
Dissocarpus biflorus	142.697	-32.2467
Dissocarpus biflorus	144.156	-31.1502
Dissocarpus biflorus	144.74	-34.1657
Dissocarpus biflorus	147.517	-29.2016
Dissocarpus biflorus	148.674	-29.3093
Dissocarpus biflorus	143.139	-31.7726
Dissocarpus biflorus	146.742	-29.3555
Dissocarpus biflorus	148.035	-29.7435
Dissocarpus biflorus	138.265	-30.282
Dissocarpus biflorus	138.151	-34.1821
Dissocarpus biflorus	138.301	-29.4154
Dissocarpus biflorus	137.413	-34.4429
Dissocarpus biflorus	140.243	-32.851
Dissocarpus biflorus	140.402	-32.726
Dissocarpus biflorus	140.871	-32.5222
Dissocarpus biflorus	140.825	-32.5212
Dissocarpus biflorus	140.875	-32.5176
Dissocarpus biflorus	139.962	-33.0113
Dissocarpus biflorus	136.677	-31.2743
Dissocarpus biflorus	144.107	-33.941
Dissocarpus biflorus	147.17	-29.0657
Dissocarpus biflorus	146.853	-29.022
Dissocarpus biflorus	146.852	-29.0069
Dissocarpus biflorus	145.126	-34.1276
Dissocarpus biflorus	146.996	-29.0486
Dissocarpus biflorus	147.018	-29.0399
Dissocarpus biflorus	142.652	-30.9543
Dissocarpus biflorus	147.003	-29.0583
Dissocarpus biflorus	145.201	-34.1818
Dissocarpus biflorus	136.574	-32.404
Dissocarpus biflorus	147.217	-19.5
Dissocarpus biflorus	149.633	-22.4333
Dissocarpus biflorus	141.483	-34.2167
Dissocarpus biflorus	140.76	-24.9599
Dissocarpus biflorus	136.676	-31.2758
Dissocarpus biflorus	146.426	-26.0901
Dissocarpus biflorus	138.511	-35.0537
Dissocarpus biflorus	139.816	-29.9959
Dissocarpus biflorus	133.296	-32.5098
Dissocarpus biflorus	133.302	-32.5081
Dissocarpus biflorus	139.899	-29.9262
Dissocarpus biflorus	133.298	-32.508
Dissocarpus biflorus	133.296	-32.508
Dissocarpus biflorus	133.302	-32.5099
Dissocarpus biflorus	133.3	-32.5099
Dissocarpus biflorus	136.318	-34.5924
Dissocarpus biflorus	136.291	-34.5809
Dissocarpus biflorus	136.321	-34.595
Dissocarpus biflorus	136.211	-34.5525
Dissocarpus biflorus	136.182	-34.6434
Dissocarpus biflorus	136.182	-34.6407
Dissocarpus biflorus	136.254	-34.5245
Dissocarpus biflorus	136.257	-34.5209
Dissocarpus biflorus	136.252	-34.5236
Dissocarpus biflorus	136.316	-34.5924
Dissocarpus biflorus	136.297	-34.5809
Dissocarpus biflorus	136.295	-34.5809
Dissocarpus biflorus	136.28	-34.5765
Dissocarpus biflorus	136.288	-34.5792
Dissocarpus biflorus	136.292	-34.58
Dissocarpus biflorus	136.252	-34.5227
Dissocarpus biflorus	136.213	-34.5529
Dissocarpus biflorus	136.271	-34.6767
Dissocarpus biflorus	136.315	-34.5933
Dissocarpus biflorus	136.324	-34.5959
Dissocarpus biflorus	136.258	-34.5218
Dissocarpus biflorus	136.311	-34.5924
Dissocarpus biflorus	136.254	-34.5263
Dissocarpus biflorus	136.323	-34.5923
Dissocarpus biflorus	136.314	-34.5924
Dissocarpus biflorus	136.259	-34.5236
Dissocarpus biflorus	136.314	-34.5933
Dissocarpus biflorus	136.214	-34.5511
Dissocarpus biflorus	136.326	-34.5905
Dissocarpus biflorus	136.212	-34.552
Dissocarpus biflorus	136.26	-34.5236
Dissocarpus biflorus	136.182	-34.6479
Dissocarpus biflorus	136.315	-34.5915
Dissocarpus biflorus	136.182	-34.6452
Dissocarpus biflorus	136.184	-34.6415
Dissocarpus biflorus	136.318	-34.5933
Dissocarpus biflorus	136.321	-34.5959
Dissocarpus biflorus	136.212	-34.5493
Dissocarpus biflorus	136.292	-34.5791
Dissocarpus biflorus	136.212	-34.5511
Dissocarpus biflorus	136.291	-34.5782
Dissocarpus biflorus	136.252	-34.5245
Dissocarpus biflorus	136.213	-34.5493
Dissocarpus biflorus	136.321	-34.5905
Dissocarpus biflorus	136.312	-34.5906
Dissocarpus biflorus	136.321	-34.5923
Dissocarpus biflorus	136.285	-34.5422
Dissocarpus biflorus	136.287	-34.5458
Dissocarpus biflorus	136.298	-34.5809
Dissocarpus biflorus	136.301	-34.5799
Dissocarpus biflorus	136.29	-34.5782
Dissocarpus biflorus	136.285	-34.5224
Dissocarpus biflorus	136.293	-34.5809
Dissocarpus biflorus	136.255	-34.5218
Dissocarpus biflorus	136.289	-34.58
Dissocarpus biflorus	136.313	-34.5906
Dissocarpus biflorus	136.257	-34.5236
Dissocarpus biflorus	136.285	-34.5116
Dissocarpus biflorus	136.291	-34.58
Dissocarpus biflorus	136.254	-34.5236
Dissocarpus biflorus	136.253	-34.5263
Dissocarpus biflorus	136.32	-34.5951
Dissocarpus biflorus	136.3	-34.5799
Dissocarpus biflorus	136.212	-34.5502
Dissocarpus biflorus	136.216	-34.5502
Dissocarpus biflorus	136.309	-34.5934
Dissocarpus biflorus	136.283	-34.544
Dissocarpus biflorus	136.323	-34.5959
Dissocarpus biflorus	136.294	-34.58
Dissocarpus biflorus	136.319	-34.5933
Dissocarpus biflorus	136.257	-34.5254
Dissocarpus biflorus	136.255	-34.5209
Dissocarpus biflorus	136.253	-34.5236
Dissocarpus biflorus	136.256	-34.5254
Dissocarpus biflorus	136.296	-34.5809
Dissocarpus biflorus	136.257	-34.5227
Dissocarpus biflorus	136.184	-34.6451
Dissocarpus biflorus	136.313	-34.5924
Dissocarpus biflorus	133.293	-32.5046
Dissocarpus biflorus	136.182	-34.6443
Dissocarpus biflorus	136.279	-34.5477
Dissocarpus biflorus	136.257	-34.5218
Dissocarpus biflorus	136.259	-34.5227
Dissocarpus biflorus	136.31	-34.5934
Dissocarpus biflorus	136.211	-34.552
Dissocarpus biflorus	136.259	-34.5245
Dissocarpus biflorus	136.322	-34.5932
Dissocarpus biflorus	136.215	-34.5523
Dissocarpus biflorus	136.258	-34.5236
Dissocarpus biflorus	136.319	-34.5924
Dissocarpus biflorus	136.253	-34.5227
Dissocarpus biflorus	136.21	-34.5511
Dissocarpus biflorus	136.296	-34.58
Dissocarpus biflorus	136.293	-34.5782
Dissocarpus biflorus	136.302	-34.5808
Dissocarpus biflorus	136.217	-34.5501
Dissocarpus biflorus	136.185	-34.646
Dissocarpus biflorus	136.299	-34.5817
Dissocarpus biflorus	136.256	-34.5263
Dissocarpus biflorus	136.319	-34.5951
Dissocarpus biflorus	133.286	-32.4989
Dissocarpus biflorus	136.313	-34.5933
Dissocarpus biflorus	136.255	-34.5227
Dissocarpus biflorus	136.32	-34.5941
Dissocarpus biflorus	136.31	-34.5943
Dissocarpus biflorus	136.211	-34.5511
Dissocarpus biflorus	136.29	-34.58
Dissocarpus biflorus	136.185	-34.6469
Dissocarpus biflorus	136.312	-34.5933
Dissocarpus biflorus	136.289	-34.5791
Dissocarpus biflorus	136.213	-34.5502
Dissocarpus biflorus	136.211	-34.5526
Dissocarpus biflorus	136.285	-34.5044
Dissocarpus biflorus	136.211	-34.5502
Dissocarpus biflorus	136.293	-34.58
Dissocarpus biflorus	136.299	-34.5799
Dissocarpus biflorus	136.325	-34.5941
Dissocarpus biflorus	136.312	-34.5924
Dissocarpus biflorus	136.258	-34.5227
Dissocarpus biflorus	136.311	-34.5933
Dissocarpus biflorus	136.213	-34.552
Dissocarpus biflorus	136.257	-34.52
Dissocarpus biflorus	133.282	-32.5624
Dissocarpus biflorus	136.216	-34.5483
Dissocarpus biflorus	136.3	-34.5808
Dissocarpus biflorus	136.258	-34.5254
Dissocarpus biflorus	136.183	-34.6433
Dissocarpus biflorus	136.322	-34.5959
Dissocarpus biflorus	136.257	-34.5245
Dissocarpus biflorus	136.254	-34.5218
Dissocarpus biflorus	136.317	-34.5933
Dissocarpus biflorus	136.318	-34.5915
Dissocarpus biflorus	136.323	-34.5905
Dissocarpus biflorus	136.183	-34.6442
Dissocarpus biflorus	136.258	-34.5245
Dissocarpus biflorus	136.285	-34.5125
Dissocarpus biflorus	136.312	-34.5915
Dissocarpus biflorus	136.29	-34.5791
Dissocarpus biflorus	136.297	-34.5818
Dissocarpus biflorus	136.259	-34.5254
Dissocarpus biflorus	136.293	-34.5791
Dissocarpus biflorus	136.261	-34.5235
Dissocarpus biflorus	136.298	-34.58
Dissocarpus biflorus	136.258	-34.5209
Dissocarpus biflorus	136.296	-34.5818
Dissocarpus biflorus	136.213	-34.552
Dissocarpus biflorus	136.214	-34.5484
Dissocarpus biflorus	136.214	-34.5493
Dissocarpus biflorus	136.323	-34.5914
Dissocarpus biflorus	136.183	-34.6452
Dissocarpus biflorus	136.318	-34.5897
Dissocarpus biflorus	136.324	-34.5896
Dissocarpus biflorus	136.298	-34.5818
Dissocarpus biflorus	136.252	-34.5254
Dissocarpus biflorus	136.316	-34.5915
Dissocarpus biflorus	136.313	-34.5915
Dissocarpus biflorus	136.182	-34.647
Dissocarpus biflorus	136.252	-34.5263
Dissocarpus biflorus	136.292	-34.5782
Dissocarpus biflorus	136.183	-34.6424
Dissocarpus biflorus	136.183	-34.6478
Dissocarpus biflorus	136.318	-34.5906
Dissocarpus biflorus	136.315	-34.5924
Dissocarpus biflorus	136.287	-34.5079
Dissocarpus biflorus	136.216	-34.5492
Dissocarpus biflorus	136.3	-34.5817
Dissocarpus biflorus	136.319	-34.5897
Dissocarpus biflorus	133.303	-32.5091
Dissocarpus biflorus	136.301	-34.5808
Dissocarpus biflorus	136.285	-34.5152
Dissocarpus biflorus	136.281	-34.5477
Dissocarpus biflorus	136.253	-34.5245
Dissocarpus biflorus	136.279	-34.5423
Dissocarpus biflorus	136.326	-34.5914
Dissocarpus biflorus	136.254	-34.5227
Dissocarpus biflorus	136.238	-34.5635
Dissocarpus biflorus	136.589	-31.0169
Dissocarpus biflorus	136.294	-34.5791
Dissocarpus biflorus	136.256	-34.5245
Dissocarpus biflorus	136.322	-34.6555
Dissocarpus biflorus	136.321	-34.6555
Dissocarpus biflorus	136.321	-34.6546
Dissocarpus biflorus	136.321	-34.6564
Dissocarpus biflorus	142.17	-34.2198
Dissocarpus biflorus	140.834	-27.7487
Dissocarpus biflorus	140.268	-27.237
Dissocarpus biflorus	140.201	-28.232
Dissocarpus biflorus	140.005	-26.8042
Dissocarpus biflorus	144.167	-34.8
Dissocarpus biflorus	141.801	-30.532
Dissocarpus biflorus	141.718	-31.082
Dissocarpus biflorus	139.815	-29.9962
Dissocarpus biflorus	140.574	-32.5681
Dissocarpus biflorus	140.67	-32.525
Dissocarpus biflorus	148.867	-28.6333
Dissocarpus biflorus	144.722	-34.2012
Dissocarpus biflorus	144.262	-34.3451
Dissocarpus biflorus	144.233	-34.8763
Dissocarpus biflorus	141.596	-34.2613
Dissocarpus biflorus	147.181	-30.4053
Dissocarpus biflorus	147.228	-30.4134
Dissocarpus biflorus	147.175	-30.4045
Dissocarpus biflorus	147.077	-30.9685
Dissocarpus biflorus	149.014	-30.0327
Dissocarpus biflorus	149.014	-30.0327
Dissocarpus biflorus	148.363	-29.7072
Dissocarpus biflorus	148.203	-29.8838
Dissocarpus biflorus	148.166	-29.8968
Dissocarpus biflorus	148.308	-29.7754
Dissocarpus biflorus	142.234	-34.2467
Dissocarpus biflorus	142.225	-34.2517
Dissocarpus biflorus	141.593	-34.2344
Dissocarpus biflorus	140.865	-32.5809
Dissocarpus biflorus	148.756	-29.9389
Dissocarpus biflorus	141.95	-29.8
Dissocarpus biflorus	141.605	-34.2642
Dissocarpus biflorus	142.067	-34.1369
Dissocarpus biflorus	150.92	-31.07
Dissocarpus biflorus	141.335	-34.1641
Dissocarpus biflorus	141.334	-34.2419
Dissocarpus biflorus	141.378	-34.1652
Dissocarpus biflorus	141.306	-34.1477
Dissocarpus biflorus	141.469	-34.2019
Dissocarpus biflorus	141.338	-34.1722
Dissocarpus biflorus	141.49	-34.2108
Dissocarpus biflorus	141.476	-34.205
Dissocarpus biflorus	141.825	-31.0692
Dissocarpus biflorus	141.779	-31.1053
Dissocarpus biflorus	142.81	-35.2392
Dissocarpus biflorus	142.856	-35.2324
Dissocarpus biflorus	142.9	-35.2029
Dissocarpus biflorus	137.901	-32.6987
Dissocarpus biflorus	138.567	-30.2
Dissocarpus biflorus	141.924	-34.1887
Dissocarpus biflorus	135.7	-29.4917
Dissocarpus biflorus	140.678	-34.2311
Dissocarpus biflorus	140.695	-34.2503
Dissocarpus biflorus	137.618	-33.8821
Dissocarpus biflorus	138.594	-29.0658
Dissocarpus biflorus	138.501	-35.0821
Dissocarpus biflorus	139.401	-34.8654
Dissocarpus biflorus	137.318	-33.3321
Dissocarpus biflorus	138.515	-35.0383
Dissocarpus biflorus	133.75	-23.2
Dissocarpus biflorus	137.618	-31.6048
Dissocarpus biflorus	137.33	-30.72
Dissocarpus biflorus	137.306	-30.7129
Dissocarpus biflorus	136.901	-30.2007
Dissocarpus biflorus	137	-30.35
Dissocarpus biflorus	138.333	-31.5333
Dissocarpus biflorus	139.961	-33.0128
Dissocarpus biflorus	137.431	-33.147
Dissocarpus biflorus	137.012	-33.5228
Dissocarpus biflorus	136.924	-33.6875
Dissocarpus biflorus	137.75	-32.6775
Dissocarpus biflorus	138.808	-32.6898
Dissocarpus biflorus	146.922	-29.9777
Dissocarpus biflorus	140.671	-32.5237
Dissocarpus biflorus	140.57	-32.5846
Dissocarpus biflorus	140.034	-32.8793
Dissocarpus biflorus	140.575	-32.5666
Dissocarpus biflorus	140.108	-32.8146
Dissocarpus biflorus	140.11	-32.8907
Dissocarpus biflorus	140.088	-32.6623
Dissocarpus biflorus	138.458	-34.6526
Dissocarpus biflorus	138.501	-34.9654
Dissocarpus biflorus	137.634	-33.9321
Dissocarpus biflorus	138.051	-30.2487
Dissocarpus biflorus	136.276	-34.549
Dissocarpus biflorus	138.509	-35.0432
Dissocarpus biflorus	138.483	-35.0943
Dissocarpus biflorus	138.376	-35.3687
Dissocarpus biflorus	137.955	-32.7814
Dissocarpus biflorus	136.935	-33.6364
Dissocarpus biflorus	139.528	-29.5975
Dissocarpus biflorus	138.517	-35.0167
Dissocarpus biflorus	139.247	-27.0323
Dissocarpus biflorus	144.926	-22.3568
Dissocarpus biflorus	144.65	-21.9914
Dissocarpus biflorus	146.832	-23.1359
Dissocarpus biflorus	147.917	-29.1833
Dissocarpus biflorus	143.267	-32.7333
Dissocarpus biflorus	143.367	-31.5667
Dissocarpus biflorus	132.437	-31.735
Dissocarpus biflorus	142.199	-34.1881
Dissocarpus biflorus	142.199	-34.188
Dissocarpus biflorus	142.49	-32.3517
Dissocarpus biflorus	133.419	-25.1972
Dissocarpus biflorus	133.069	-25.2972
Dissocarpus biflorus	139.63	-29.8006
Dissocarpus biflorus	148.893	-29.1934
Dissocarpus biflorus	145.818	-30.1136
Dissocarpus biflorus	141.638	-31.0879
Dissocarpus biflorus	146.78	-36.08
Dissocarpus biflorus	141.992	-34.0772
Dissocarpus biflorus	144.983	-34.4691
Dissocarpus biflorus	144.286	-34.3802
Dissocarpus biflorus	144.329	-34.2693
Dissocarpus biflorus	144.128	-34.2679
Dissocarpus biflorus	148.342	-29.8028
Dissocarpus biflorus	147.347	-29.7362
Dissocarpus biflorus	148.313	-29.8212
Dissocarpus biflorus	147.356	-29.704
Dissocarpus biflorus	147.34	-29.7463
Dissocarpus biflorus	147.355	-29.7313
Dissocarpus biflorus	148.575	-29.5133
Dissocarpus biflorus	148.339	-29.8067
Dissocarpus biflorus	147.344	-29.706
Dissocarpus biflorus	147.343	-29.717
Dissocarpus biflorus	147.602	-30.2629
Dissocarpus biflorus	147.363	-29.6737
Dissocarpus biflorus	147.328	-29.7326
Dissocarpus biflorus	147.345	-29.7447
Dissocarpus biflorus	147.47	-29.7224
Dissocarpus biflorus	147.375	-29.71
Dissocarpus biflorus	147.335	-29.7246
Dissocarpus biflorus	147.351	-29.7394
Dissocarpus biflorus	147.36	-29.6749
Dissocarpus biflorus	147.274	-29.718
Dissocarpus biflorus	147.319	-29.7334
Dissocarpus biflorus	148.331	-29.822
Dissocarpus biflorus	143.065	-33.8416
Dissocarpus biflorus	148.109	-30.0749
Dissocarpus biflorus	147.883	-30.2495
Dissocarpus biflorus	147.946	-30.1269
Dissocarpus biflorus	147.876	-30.2729
Dissocarpus biflorus	142.195	-32.6052
Dissocarpus biflorus	142.17	-32.6007
Dissocarpus biflorus	144.072	-34.6628
Dissocarpus biflorus	144.073	-34.6599
Dissocarpus biflorus	144.027	-34.444
Dissocarpus biflorus	145.126	-34.0454
Dissocarpus biflorus	145.129	-34.0473
Dissocarpus biflorus	135.231	-32.3565
Dissocarpus biflorus	137.563	-32.8776
Dissocarpus biflorus	138.412	-27.7822
Dissocarpus biflorus	135.529	-30.3639
Dissocarpus biflorus	138.795	-27.7186
Dissocarpus biflorus	136.599	-31.2642
Dissocarpus biflorus	135.503	-27.2609
Dissocarpus biflorus	140.677	-32.155
Dissocarpus biflorus	140.833	-32.1094
Dissocarpus biflorus	140.677	-32.1548
Dissocarpus biflorus	139.635	-32.5502
Dissocarpus biflorus	140.615	-32.1795
Dissocarpus biflorus	139.411	-32.6797
Dissocarpus biflorus	140.598	-32.1836
Dissocarpus biflorus	140.616	-32.1796
Dissocarpus biflorus	140.668	-32.1583
Dissocarpus biflorus	140.712	-32.1408
Dissocarpus biflorus	140.641	-32.1691
Dissocarpus biflorus	140.404	-32.2495
Dissocarpus biflorus	140.658	-32.1629
Dissocarpus biflorus	140.39	-32.2563
Dissocarpus biflorus	140.492	-32.2044
Dissocarpus biflorus	140.492	-32.2046
Dissocarpus biflorus	140.794	-32.117
Dissocarpus biflorus	140.557	-32.1908
Dissocarpus biflorus	140.689	-32.1499
Dissocarpus biflorus	140.622	-32.1766
Dissocarpus biflorus	140.63	-32.1736
Dissocarpus biflorus	140.598	-32.1838
Dissocarpus biflorus	140.483	-32.2067
Dissocarpus biflorus	140.641	-32.1693
Dissocarpus biflorus	139.635	-32.55
Dissocarpus biflorus	140.39	-32.2561
Dissocarpus biflorus	140.658	-32.1627
Dissocarpus biflorus	140.668	-32.1585
Dissocarpus biflorus	140.588	-32.1852
Dissocarpus biflorus	140.571	-32.1885
Dissocarpus biflorus	140.404	-32.2497
Dissocarpus biflorus	139.411	-32.6799
Dissocarpus biflorus	140.73	-32.1333
Dissocarpus biflorus	140.57	-32.1883
Dissocarpus biflorus	140.652	-32.1659
Dissocarpus biflorus	140.73	-32.1331
Dissocarpus biflorus	140.794	-32.1168
Dissocarpus biflorus	140.483	-32.2065
Dissocarpus biflorus	140.63	-32.1734
Dissocarpus biflorus	140.589	-32.1853
Dissocarpus biflorus	140.557	-32.1906
Dissocarpus biflorus	140.622	-32.1768
Dissocarpus biflorus	140.833	-32.1096
Dissocarpus biflorus	144.515	-33.0708
Dissocarpus biflorus	144.515	-33.071
Dissocarpus biflorus	145.019	-33.2388
Dissocarpus biflorus	144.537	-33.1047
Dissocarpus biflorus	144.247	-34.8307
Dissocarpus biflorus	144.71	-32.9713
Dissocarpus biflorus	147.675	-30.049
Dissocarpus biflorus	146.952	-33.0814
Dissocarpus biflorus	144.71	-32.9713
Dissocarpus biflorus	144.515	-33.0705
Dissocarpus biflorus	144.745	-34.2408
Dissocarpus biflorus	133.284	-32.5154
Dissocarpus biflorus	133.301	-32.5154
Dissocarpus biflorus	133.251	-32.5154
Dissocarpus biflorus	141.501	-34.2051
Dissocarpus biflorus	143.267	-32.7167
Dissocarpus biflorus	139.917	-31
Dissocarpus biflorus	135.368	-31.4654
Dissocarpus biflorus	137.568	-32.9487
Dissocarpus biflorus	140.82	-27.672
Dissocarpus biflorus	139.734	-30.1312
Dissocarpus biflorus	132.718	-23.9154
Dissocarpus biflorus	140.353	-28.5704
Dissocarpus biflorus	139.434	-34.0987
Dissocarpus biflorus	138.521	-35.0323
Dissocarpus biflorus	140.349	-31.747
Dissocarpus biflorus	140.339	-31.75
Dissocarpus biflorus	140.318	-31.3454
Dissocarpus biflorus	138.484	-30.5487
Dissocarpus biflorus	139.768	-31.2154
Dissocarpus biflorus	142.15	-34.1833
Dissocarpus biflorus	141.183	-34.1833
Dissocarpus biflorus	146.867	-29.9667
Dissocarpus biflorus	141.372	-34.2042
Dissocarpus biflorus	146.25	-24.8833
Dissocarpus biflorus	142.167	-34.1833
Dissocarpus biflorus	142.35	-34.4196
Dissocarpus biflorus	148.16	-23.5552
Dissocarpus biflorus	136.573	-32.4056
Dissocarpus fontinalis	134.892	-27.7889
Dissocarpus fontinalis	136.567	-29.15
Dissocarpus fontinalis	134.844	-27.7373
Dissocarpus fontinalis	136.533	-28.4025
Dissocarpus fontinalis	136.6	-29.1
Dissocarpus fontinalis	142.48	-29.3161
Dissocarpus fontinalis	135.117	-28.75
Dissocarpus fontinalis	136.301	-28.8991
Dissocarpus fontinalis	137.079	-29.4867
Dissocarpus fontinalis	134.912	-28.1671
Dissocarpus fontinalis	136.145	-28.8408
Dissocarpus fontinalis	137.3	-30.5667
Dissocarpus fontinalis	137.35	-29.5667
Dissocarpus fontinalis	137.026	-30.0735
Dissocarpus fontinalis	136.8	-29.7167
Dissocarpus fontinalis	135.95	-27.5
Dissocarpus fontinalis	135.951	-27.4987
Dissocarpus fontinalis	135.617	-29.5167
Dissocarpus fontinalis	137.07	-29.53
Dissocarpus fontinalis	139.583	-29.6667
Dissocarpus fontinalis	140.934	-32.2487
Dissocarpus fontinalis	142.53	-26.6408
Dissocarpus fontinalis	136.819	-29.3965
Dissocarpus fontinalis	141.767	-32.1167
Dissocarpus fontinalis	136.131	-29.5767
Dissocarpus fontinalis	135	-26.5339
Dissocarpus fontinalis	136.817	-31.2
Dissocarpus fontinalis	136.9	-29.4667
Dissocarpus fontinalis	136.65	-29.2333
Dissocarpus fontinalis	136.817	-29.4
Dissocarpus fontinalis	140.76	-25.6735
Dissocarpus fontinalis	136.634	-29.3308
Dissocarpus fontinalis	137.498	-31.2172
Dissocarpus fontinalis	140.575	-31.9733
Dissocarpus fontinalis	140.548	-31.9289
Dissocarpus fontinalis	134.721	-28.8363
Dissocarpus fontinalis	134.7	-27.9167
Dissocarpus fontinalis	137.917	-29.65
Dissocarpus fontinalis	135.212	-26.6608
Dissocarpus fontinalis	137.323	-32.3191
Dissocarpus fontinalis	136.751	-29.7125
Dissocarpus fontinalis	138.381	-29.2461
Dissocarpus fontinalis	139.44	-30.1767
Dissocarpus fontinalis	139.73	-29.5506
Dissocarpus fontinalis	139.587	-30.0492
Dissocarpus fontinalis	139.049	-29.9944
Dissocarpus fontinalis	137.189	-31.6845
Dissocarpus fontinalis	137.692	-30.9821
Dissocarpus fontinalis	137.229	-30.7394
Dissocarpus fontinalis	134.573	-28.7244
Dissocarpus fontinalis	137.436	-31.3545
Dissocarpus fontinalis	141.918	-31.0818
Dissocarpus fontinalis	136.049	-28.05
Dissocarpus fontinalis	141.301	-32.2255
Dissocarpus fontinalis	141.311	-32.2611
Dissocarpus fontinalis	141.302	-32.2354
Dissocarpus fontinalis	134.916	-28.8025
Dissocarpus fontinalis	136.767	-31.1667
Dissocarpus fontinalis	141.917	-29.4167
Dissocarpus fontinalis	141.917	-29.25
Dissocarpus fontinalis	140.917	-32.0833
Dissocarpus fontinalis	138.9	-27.0167
Dissocarpus fontinalis	139.944	-29.8181
Dissocarpus fontinalis	138.318	-29.3489
Dissocarpus fontinalis	135.2	-28.7667
Dissocarpus fontinalis	137.05	-30.95
Dissocarpus fontinalis	137.048	-30.98
Dissocarpus fontinalis	138.526	-29.1389
Dissocarpus fontinalis	138.517	-29.1333
Dissocarpus fontinalis	135.167	-29.13
Dissocarpus fontinalis	137.671	-29.6558
Dissocarpus fontinalis	142.417	-27.93
Dissocarpus fontinalis	139.738	-29.7836
Dissocarpus fontinalis	139.533	-30.125
Dissocarpus fontinalis	138.28	-30.0075
Dissocarpus fontinalis	138.473	-28.9798
Dissocarpus fontinalis	136.267	-28.8667
Dissocarpus fontinalis	136.693	-29.2902
Dissocarpus fontinalis	139.874	-29.5861
Dissocarpus fontinalis	139.667	-29.7
Dissocarpus fontinalis	136.719	-29.2844
Dissocarpus paradoxus	132.75	-25.3
Dissocarpus paradoxus	146.333	-27.5
Dissocarpus paradoxus	139.352	-32.1084
Dissocarpus paradoxus	144.092	-27.5
Dissocarpus paradoxus	134.31	-23.6346
Dissocarpus paradoxus	133.749	-23.7213
Dissocarpus paradoxus	143.583	-35
Dissocarpus paradoxus	132.997	-23.5611
Dissocarpus paradoxus	144	-32
Dissocarpus paradoxus	139.227	-30.2557
Dissocarpus paradoxus	133.45	-23.8022
Dissocarpus paradoxus	132.915	-24.5947
Dissocarpus paradoxus	136.999	-25.0003
Dissocarpus paradoxus	133.978	-23.7501
Dissocarpus paradoxus	141.501	-32.2648
Dissocarpus paradoxus	142.273	-32.4538
Dissocarpus paradoxus	133.769	-23.7097
Dissocarpus paradoxus	133.533	-25.2541
Dissocarpus paradoxus	144.764	-28.927
Dissocarpus paradoxus	133.963	-23.7449
Dissocarpus paradoxus	132.872	-24.1434
Dissocarpus paradoxus	133.898	-24.5141
Dissocarpus paradoxus	137.79	-31.5
Dissocarpus paradoxus	131.434	-24.2114
Dissocarpus paradoxus	131.986	-24.7472
Dissocarpus paradoxus	132.836	-24.0972
Dissocarpus paradoxus	132.896	-24.2621
Dissocarpus paradoxus	135.456	-30.5
Dissocarpus paradoxus	141.096	-34.2546
Dissocarpus paradoxus	141.495	-34.3336
Dissocarpus paradoxus	137.583	-26.75
Dissocarpus paradoxus	122.5	-26.2167
Dissocarpus paradoxus	137.196	-32.1114
Dissocarpus paradoxus	129.502	-25.0306
Dissocarpus paradoxus	133.067	-23.6453
Dissocarpus paradoxus	133.899	-24.3993
Dissocarpus paradoxus	131.921	-25.0753
Dissocarpus paradoxus	143.75	-27.5
Dissocarpus paradoxus	132.68	-23.6735
Dissocarpus paradoxus	135.252	-24.8305
Dissocarpus paradoxus	132.834	-24.1575
Dissocarpus paradoxus	135.667	-31.21
Dissocarpus paradoxus	142.501	-34.7483
Dissocarpus paradoxus	133.693	-24.3709
Dissocarpus paradoxus	142.604	-34.2075
Dissocarpus paradoxus	133.769	-23.2805
Dissocarpus paradoxus	131.53	-24.1691
Dissocarpus paradoxus	131.44	-24.2166
Dissocarpus paradoxus	144.301	-28.0532
Dissocarpus paradoxus	120	-26.5
Dissocarpus paradoxus	142.5	-33.5
Dissocarpus paradoxus	133.464	-24.672
Dissocarpus paradoxus	133.017	-23.6932
Dissocarpus paradoxus	143.204	-33.6562
Dissocarpus paradoxus	133.738	-25.8734
Dissocarpus paradoxus	139.374	-30.3318
Dissocarpus paradoxus	133.303	-24.4844
Dissocarpus paradoxus	133.385	-23.8042
Dissocarpus paradoxus	141.236	-32.2006
Dissocarpus paradoxus	131.852	-25.5306
Dissocarpus paradoxus	137.25	-32.0741
Dissocarpus paradoxus	142.149	-31.3468
Dissocarpus paradoxus	138.441	-23.6944
Dissocarpus paradoxus	133.371	-23.8133
Dissocarpus paradoxus	139.383	-32.0667
Dissocarpus paradoxus	132.89	-24.2177
Dissocarpus paradoxus	144.65	-32.6901
Dissocarpus paradoxus	140.696	-34.0597
Dissocarpus paradoxus	140.71	-34.0189
Dissocarpus paradoxus	139.5	-33.5
Dissocarpus paradoxus	117.333	-26.3667
Dissocarpus paradoxus	132.608	-23.5432
Dissocarpus paradoxus	132.856	-24.1475
Dissocarpus paradoxus	139.32	-32.109
Dissocarpus paradoxus	133.047	-23.6982
Dissocarpus paradoxus	131.74	-24.2526
Dissocarpus paradoxus	130.446	-29.3217
Dissocarpus paradoxus	133.318	-23.7291
Dissocarpus paradoxus	131.742	-24.2513
Dissocarpus paradoxus	136.657	-31.7146
Dissocarpus paradoxus	139.352	-32.1092
Dissocarpus paradoxus	142.236	-34.2138
Dissocarpus paradoxus	143.274	-25
Dissocarpus paradoxus	132.892	-24.2267
Dissocarpus paradoxus	141.293	-33.4076
Dissocarpus paradoxus	133.708	-23.6982
Dissocarpus paradoxus	131.45	-24.2093
Dissocarpus paradoxus	132.772	-24.6034
Dissocarpus paradoxus	133.626	-23.7659
Dissocarpus paradoxus	145.933	-30.0833
Dissocarpus paradoxus	135.667	-29.75
Dissocarpus paradoxus	132.774	-24.6005
Dissocarpus paradoxus	133.363	-23.8143
Dissocarpus paradoxus	134.919	-25.9472
Dissocarpus paradoxus	132.785	-24.6137
Dissocarpus paradoxus	132.624	-23.6645
Dissocarpus paradoxus	141.55	-32.6
Dissocarpus paradoxus	135.99	-30.75
Dissocarpus paradoxus	135.619	-24.0472
Dissocarpus paradoxus	132.682	-23.6866
Dissocarpus paradoxus	133.38	-23.8051
Dissocarpus paradoxus	135.468	-30.4613
Dissocarpus paradoxus	133.676	-25.0629
Dissocarpus paradoxus	133.635	-23.7794
Dissocarpus paradoxus	136.025	-30.1977
Dissocarpus paradoxus	133.402	-23.8067
Dissocarpus paradoxus	132.493	-25.2584
Dissocarpus paradoxus	132.702	-23.6806
Dissocarpus paradoxus	136.2	-32.5167
Dissocarpus paradoxus	141.501	-31.4985
Dissocarpus paradoxus	139.388	-31.8534
Dissocarpus paradoxus	131.583	-24.1743
Dissocarpus paradoxus	134.119	-27.8972
Dissocarpus paradoxus	133.369	-23.8004
Dissocarpus paradoxus	133.878	-25.1889
Dissocarpus paradoxus	133.126	-24.5593
Dissocarpus paradoxus	133.454	-23.82
Dissocarpus paradoxus	133.814	-25.796
Dissocarpus paradoxus	135.252	-25.7805
Dissocarpus paradoxus	132.731	-23.7002
Dissocarpus paradoxus	133.017	-23.6924
Dissocarpus paradoxus	145.968	-28.1091
Dissocarpus paradoxus	133.418	-23.8069
Dissocarpus paradoxus	135.169	-23.9472
Dissocarpus paradoxus	144.294	-28.0139
Dissocarpus paradoxus	131.739	-24.2584
Dissocarpus paradoxus	140.344	-33.0466
Dissocarpus paradoxus	141.678	-31.0253
Dissocarpus paradoxus	134.219	-28.7972
Dissocarpus paradoxus	132.74	-23.6857
Dissocarpus paradoxus	143.78	-31.488
Dissocarpus paradoxus	137	-31.5
Dissocarpus paradoxus	144.364	-31.3179
Dissocarpus paradoxus	133.522	-25.301
Dissocarpus paradoxus	134.702	-27.9139
Dissocarpus paradoxus	133.418	-23.8038
Dissocarpus paradoxus	135.5	-30.5
Dissocarpus paradoxus	136	-30.4167
Dissocarpus paradoxus	129.202	-24.8639
Dissocarpus paradoxus	132.502	-23.9472
Dissocarpus paradoxus	131.869	-24.4139
Dissocarpus paradoxus	132.61	-23.542
Dissocarpus paradoxus	136.5	-29.8333
Dissocarpus paradoxus	132.855	-24.1011
Dissocarpus paradoxus	132.786	-23.6729
Dissocarpus paradoxus	133.735	-23.7186
Dissocarpus paradoxus	133.546	-25.6722
Dissocarpus paradoxus	144.5	-33.4667
Dissocarpus paradoxus	142.99	-32.03
Dissocarpus paradoxus	132.944	-24.6034
Dissocarpus paradoxus	132.949	-24.3647
Dissocarpus paradoxus	140.719	-33.9569
Dissocarpus paradoxus	133.896	-25.1387
Dissocarpus paradoxus	133.786	-23.3139
Dissocarpus paradoxus	132.5	-25.2441
Dissocarpus paradoxus	142.268	-31.778
Dissocarpus paradoxus	144.201	-28.0926
Dissocarpus paradoxus	137.267	-32.0908
Dissocarpus paradoxus	133.011	-23.6848
Dissocarpus paradoxus	133.779	-23.7049
Dissocarpus paradoxus	136.222	-27.2074
Dissocarpus paradoxus	131.552	-24.2139
Dissocarpus paradoxus	143.25	-25
Dissocarpus paradoxus	141.09	-33.2823
Dissocarpus paradoxus	135.317	-30.9167
Dissocarpus paradoxus	143.4	-32.8
Dissocarpus paradoxus	139.345	-32.1154
Dissocarpus paradoxus	131.686	-24.0472
Dissocarpus paradoxus	134.309	-23.6324
Dissocarpus paradoxus	133.466	-23.8223
Dissocarpus paradoxus	141.822	-30.8205
Dissocarpus paradoxus	134.567	-30.7167
Dissocarpus paradoxus	133.717	-23.6964
Dissocarpus paradoxus	141.106	-33.2377
Dissocarpus paradoxus	146.25	-25
Dissocarpus paradoxus	132.517	-25.3884
Dissocarpus paradoxus	133.426	-23.8022
Dissocarpus paradoxus	132.995	-23.5609
Dissocarpus paradoxus	134.936	-25.6639
Dissocarpus paradoxus	137.251	-32.1038
Dissocarpus paradoxus	133.995	-23.7513
Dissocarpus paradoxus	144.883	-33.8667
Dissocarpus paradoxus	131.576	-24.1493
Dissocarpus paradoxus	142.266	-32.5246
Dissocarpus paradoxus	133.127	-23.7695
Dissocarpus paradoxus	135.202	-30.8556
Dissocarpus paradoxus	144.98	-37.83
Dissocarpus paradoxus	132.202	-24.3972
Dissocarpus paradoxus	134.306	-23.6293
Dissocarpus paradoxus	139.346	-32.1167
Dissocarpus paradoxus	132.68	-23.6751
Dissocarpus paradoxus	133.524	-25.2619
Dissocarpus paradoxus	133.202	-25.2305
Dissocarpus paradoxus	140.726	-33.9743
Dissocarpus paradoxus	140.727	-33.9727
Dissocarpus paradoxus	133.723	-23.7033
Dissocarpus paradoxus	134.769	-25.6472
Dissocarpus paradoxus	137.261	-32.0647
Dissocarpus paradoxus	140.648	-24.2504
Dissocarpus paradoxus	140.718	-33.9556
Dissocarpus paradoxus	133.119	-23.6005
Dissocarpus paradoxus	132.286	-25.0472
Dissocarpus paradoxus	135.502	-22.9305
Dissocarpus paradoxus	145.091	-28.207
Dissocarpus paradoxus	120.5	-26.6667
Dissocarpus paradoxus	141.072	-33.431
Dissocarpus paradoxus	131.601	-24.1635
Dissocarpus paradoxus	144.809	-28.9683
Dissocarpus paradoxus	134.086	-24.0305
Dissocarpus paradoxus	136.428	-28.4334
Dissocarpus paradoxus	135.933	-30.1885
Dissocarpus paradoxus	134.436	-28.9806
Dissocarpus paradoxus	136.333	-23.1667
Dissocarpus paradoxus	143.143	-34.8844
Dissocarpus paradoxus	144.367	-31.3325
Dissocarpus paradoxus	132.839	-24.1527
Dissocarpus paradoxus	121.667	-29.0833
Dissocarpus paradoxus	119.506	-27.7322
Dissocarpus paradoxus	140.96	-30.8904
Dissocarpus paradoxus	140.634	-34.2038
Dissocarpus paradoxus	144.1	-31.7
Dissocarpus paradoxus	134.1	-23.6
Dissocarpus paradoxus	122.584	-25.985
Dissocarpus paradoxus	131.802	-25.5472
Dissocarpus paradoxus	133.252	-24.7472
Dissocarpus paradoxus	135.269	-24.5639
Dissocarpus paradoxus	134.686	-23.0305
Dissocarpus paradoxus	132.552	-23.3472
Dissocarpus paradoxus	131.802	-24.3972
Dissocarpus paradoxus	131.502	-23.9972
Dissocarpus paradoxus	140.667	-32.1433
Dissocarpus paradoxus	139.398	-34.5019
Dissocarpus paradoxus	141.982	-34.1447
Dissocarpus paradoxus	143.077	-35.2749
Dissocarpus paradoxus	141.667	-35.1474
Dissocarpus paradoxus	142.039	-34.3084
Dissocarpus paradoxus	141.534	-34.2149
Dissocarpus paradoxus	141.979	-34.1563
Dissocarpus paradoxus	142.036	-34.2596
Dissocarpus paradoxus	140.965	-34.159
Dissocarpus paradoxus	141.53	-34.218
Dissocarpus paradoxus	141.982	-34.1453
Dissocarpus paradoxus	139.21	-27.8384
Dissocarpus paradoxus	139.98	-28.3054
Dissocarpus paradoxus	139.255	-27.9556
Dissocarpus paradoxus	139.903	-32.6708
Dissocarpus paradoxus	139.913	-32.7328
Dissocarpus paradoxus	136.463	-28.4516
Dissocarpus paradoxus	136.431	-28.431
Dissocarpus paradoxus	136.482	-28.4831
Dissocarpus paradoxus	136.049	-28.0486
Dissocarpus paradoxus	136.468	-28.4652
Dissocarpus paradoxus	136.463	-28.4513
Dissocarpus paradoxus	136.01	-28.1438
Dissocarpus paradoxus	142.868	-33.9512
Dissocarpus paradoxus	143.694	-33.1876
Dissocarpus paradoxus	143.895	-33.1245
Dissocarpus paradoxus	142.573	-33.518
Dissocarpus paradoxus	143.643	-33.1256
Dissocarpus paradoxus	142.893	-33.8517
Dissocarpus paradoxus	143.98	-33.411
Dissocarpus paradoxus	143.339	-33.1497
Dissocarpus paradoxus	142.9	-33.1797
Dissocarpus paradoxus	143.019	-33.7054
Dissocarpus paradoxus	143.065	-33.5784
Dissocarpus paradoxus	143.212	-33.2287
Dissocarpus paradoxus	142.717	-33.9625
Dissocarpus paradoxus	143.31	-33.4839
Dissocarpus paradoxus	143.291	-33.1641
Dissocarpus paradoxus	143.877	-33.0618
Dissocarpus paradoxus	143.566	-33.2174
Dissocarpus paradoxus	142.538	-33.3245
Dissocarpus paradoxus	143.564	-33.8891
Dissocarpus paradoxus	143.84	-33.0672
Dissocarpus paradoxus	143.63	-33.5722
Dissocarpus paradoxus	142.897	-33.7885
Dissocarpus paradoxus	142.943	-33.6751
Dissocarpus paradoxus	143.623	-33.8698
Dissocarpus paradoxus	143.971	-33.1453
Dissocarpus paradoxus	143.953	-33.2494
Dissocarpus paradoxus	143.682	-33.3321
Dissocarpus paradoxus	142.693	-33.0024
Dissocarpus paradoxus	143.935	-33.367
Dissocarpus paradoxus	143.079	-33.745
Dissocarpus paradoxus	143.061	-33.6551
Dissocarpus paradoxus	142.764	-33.3621
Dissocarpus paradoxus	143.548	-33.7091
Dissocarpus paradoxus	143.066	-30.739
Dissocarpus paradoxus	140.75	-34.1604
Dissocarpus paradoxus	141.794	-34.2761
Dissocarpus paradoxus	142.729	-34.668
Dissocarpus paradoxus	141.53	-34.2705
Dissocarpus paradoxus	140.411	-33.658
Dissocarpus paradoxus	142.726	-34.6752
Dissocarpus paradoxus	141.026	-34.2691
Dissocarpus paradoxus	137.317	-32.6333
Dissocarpus paradoxus	136.887	-30.5583
Dissocarpus paradoxus	136.767	-30.7
Dissocarpus paradoxus	142.42	-29.4072
Dissocarpus paradoxus	142.367	-34.8
Dissocarpus paradoxus	141.983	-34.1583
Dissocarpus paradoxus	129.622	-25.2222
Dissocarpus paradoxus	138.8	-31.2833
Dissocarpus paradoxus	135.5	-26.4167
Dissocarpus paradoxus	136.925	-33.3233
Dissocarpus paradoxus	137.583	-33.0333
Dissocarpus paradoxus	136.916	-33.4583
Dissocarpus paradoxus	117.87	-22.4764
Dissocarpus paradoxus	135.314	-25.4279
Dissocarpus paradoxus	135.37	-25.435
Dissocarpus paradoxus	135.722	-24.8209
Dissocarpus paradoxus	135.703	-24.8501
Dissocarpus paradoxus	135.684	-24.847
Dissocarpus paradoxus	135.251	-25.4124
Dissocarpus paradoxus	140.98	-34.2799
Dissocarpus paradoxus	140.98	-34.28
Dissocarpus paradoxus	141.529	-34.218
Dissocarpus paradoxus	142.829	-35.445
Dissocarpus paradoxus	142.268	-34.6917
Dissocarpus paradoxus	141.962	-34.3602
Dissocarpus paradoxus	141.188	-35.2891
Dissocarpus paradoxus	142.273	-34.7444
Dissocarpus paradoxus	141.537	-34.2144
Dissocarpus paradoxus	141.859	-34.3522
Dissocarpus paradoxus	142.517	-34.7811
Dissocarpus paradoxus	142.424	-35.4383
Dissocarpus paradoxus	141.461	-34.2744
Dissocarpus paradoxus	142.108	-34.2711
Dissocarpus paradoxus	142.726	-34.8044
Dissocarpus paradoxus	142.05	-34.2208
Dissocarpus paradoxus	142.771	-34.6358
Dissocarpus paradoxus	142.035	-34.1886
Dissocarpus paradoxus	141.848	-34.1825
Dissocarpus paradoxus	141.006	-34.2714
Dissocarpus paradoxus	141.949	-34.5369
Dissocarpus paradoxus	142.014	-34.1605
Dissocarpus paradoxus	142.018	-34.198
Dissocarpus paradoxus	142.045	-34.2152
Dissocarpus paradoxus	142.806	-34.6572
Dissocarpus paradoxus	132.508	-22.2169
Dissocarpus paradoxus	141.729	-35.0564
Dissocarpus paradoxus	141.73	-35.0458
Dissocarpus paradoxus	138.067	-29.65
Dissocarpus paradoxus	136.226	-32.2425
Dissocarpus paradoxus	135.867	-31.0667
Dissocarpus paradoxus	129.512	-30.7115
Dissocarpus paradoxus	138.417	-31.8833
Dissocarpus paradoxus	138.4	-30.6
Dissocarpus paradoxus	139.433	-34.1
Dissocarpus paradoxus	140.467	-34.25
Dissocarpus paradoxus	136.286	-32.3322
Dissocarpus paradoxus	137.767	-32.5
Dissocarpus paradoxus	136.081	-32.5461
Dissocarpus paradoxus	136.041	-32.2714
Dissocarpus paradoxus	136.214	-32.5403
Dissocarpus paradoxus	136.908	-32.5236
Dissocarpus paradoxus	138.4	-30.8167
Dissocarpus paradoxus	135.615	-32.1117
Dissocarpus paradoxus	135.716	-32.1472
Dissocarpus paradoxus	140.149	-33.7496
Dissocarpus paradoxus	120.463	-27.7514
Dissocarpus paradoxus	141.649	-29.1668
Dissocarpus paradoxus	134.208	-28.4937
Dissocarpus paradoxus	142.438	-34.011
Dissocarpus paradoxus	133.192	-25.3607
Dissocarpus paradoxus	134.935	-27.2735
Dissocarpus paradoxus	138.382	-22.5791
Dissocarpus paradoxus	136.104	-28.9104
Dissocarpus paradoxus	141.952	-30.6369
Dissocarpus paradoxus	139.324	-30.6261
Dissocarpus paradoxus	133.485	-27.1138
Dissocarpus paradoxus	140.698	-34.2166
Dissocarpus paradoxus	141.639	-31.5872
Dissocarpus paradoxus	142.044	-30.32
Dissocarpus paradoxus	142.002	-34.3573
Dissocarpus paradoxus	138.402	-30.5958
Dissocarpus paradoxus	141.99	-34.1594
Dissocarpus paradoxus	114.3	-26
Dissocarpus paradoxus	118.834	-28.0655
Dissocarpus paradoxus	118.495	-26.5933
Dissocarpus paradoxus	137.951	-32.7607
Dissocarpus paradoxus	117.672	-23.1931
Dissocarpus paradoxus	134.907	-31.1166
Dissocarpus paradoxus	134.749	-31.1813
Dissocarpus paradoxus	134.864	-29.5373
Dissocarpus paradoxus	137.645	-29.9013
Dissocarpus paradoxus	136.733	-30.3273
Dissocarpus paradoxus	135.554	-29.7408
Dissocarpus paradoxus	135.916	-30.215
Dissocarpus paradoxus	136.302	-30.324
Dissocarpus paradoxus	135.614	-29.8854
Dissocarpus paradoxus	136.793	-30.4536
Dissocarpus paradoxus	136.704	-30.3259
Dissocarpus paradoxus	136.829	-30.3261
Dissocarpus paradoxus	136.246	-30.3241
Dissocarpus paradoxus	136.796	-30.4597
Dissocarpus paradoxus	137.515	-29.577
Dissocarpus paradoxus	134.902	-29.5319
Dissocarpus paradoxus	135.947	-30.2416
Dissocarpus paradoxus	134.952	-29.5164
Dissocarpus paradoxus	136.197	-30.3233
Dissocarpus paradoxus	137.293	-29.6717
Dissocarpus paradoxus	137.629	-29.9114
Dissocarpus paradoxus	135.792	-30.0221
Dissocarpus paradoxus	134.807	-29.538
Dissocarpus paradoxus	136.269	-29.0316
Dissocarpus paradoxus	135.248	-29.6262
Dissocarpus paradoxus	135.694	-29.5944
Dissocarpus paradoxus	137.595	-29.8754
Dissocarpus paradoxus	135.725	-29.9931
Dissocarpus paradoxus	136.067	-30.2801
Dissocarpus paradoxus	137.135	-29.3808
Dissocarpus paradoxus	137.646	-29.9006
Dissocarpus paradoxus	136.37	-30.3246
Dissocarpus paradoxus	135.867	-30.0988
Dissocarpus paradoxus	135.077	-29.5404
Dissocarpus paradoxus	135.869	-29.8685
Dissocarpus paradoxus	135.964	-29.8742
Dissocarpus paradoxus	135.53	-29.7485
Dissocarpus paradoxus	139.676	-32.9205
Dissocarpus paradoxus	139.664	-32.9172
Dissocarpus paradoxus	139.892	-32.9674
Dissocarpus paradoxus	139.561	-33.2928
Dissocarpus paradoxus	138.97	-31.046
Dissocarpus paradoxus	138.266	-31.3617
Dissocarpus paradoxus	138.9	-31.7182
Dissocarpus paradoxus	138.754	-31.6833
Dissocarpus paradoxus	138.977	-31.2252
Dissocarpus paradoxus	138.36	-31.3276
Dissocarpus paradoxus	138.433	-31.2777
Dissocarpus paradoxus	138.306	-31.4131
Dissocarpus paradoxus	140.029	-33.5413
Dissocarpus paradoxus	133.61	-30.45
Dissocarpus paradoxus	133.456	-30.261
Dissocarpus paradoxus	137.542	-31.2944
Dissocarpus paradoxus	137.545	-31.349
Dissocarpus paradoxus	137.484	-31.343
Dissocarpus paradoxus	137.831	-32.5015
Dissocarpus paradoxus	137.487	-31.5602
Dissocarpus paradoxus	137.419	-31.7923
Dissocarpus paradoxus	138.362	-30.4782
Dissocarpus paradoxus	138.411	-30.5423
Dissocarpus paradoxus	137.576	-31.348
Dissocarpus paradoxus	137.482	-31.2989
Dissocarpus paradoxus	137.458	-31.204
Dissocarpus paradoxus	137.519	-31.3289
Dissocarpus paradoxus	137.49	-31.2672
Dissocarpus paradoxus	137.442	-31.2889
Dissocarpus paradoxus	137.59	-31.2098
Dissocarpus paradoxus	137.465	-31.2835
Dissocarpus paradoxus	137.526	-31.3141
Dissocarpus paradoxus	137.478	-31.249
Dissocarpus paradoxus	137.431	-31.1558
Dissocarpus paradoxus	137.431	-31.1558
Dissocarpus paradoxus	137.459	-31.204
Dissocarpus paradoxus	137.539	-31.4294
Dissocarpus paradoxus	137.204	-30.9969
Dissocarpus paradoxus	137.22	-30.9964
Dissocarpus paradoxus	137.189	-30.9914
Dissocarpus paradoxus	137.24	-30.9739
Dissocarpus paradoxus	137.192	-30.9505
Dissocarpus paradoxus	137.193	-31.0119
Dissocarpus paradoxus	137.266	-30.9707
Dissocarpus paradoxus	137.201	-30.99
Dissocarpus paradoxus	137.222	-30.9953
Dissocarpus paradoxus	137.228	-30.9718
Dissocarpus paradoxus	137.19	-30.9517
Dissocarpus paradoxus	137.669	-31.8875
Dissocarpus paradoxus	137.721	-31.459
Dissocarpus paradoxus	137.691	-31.4604
Dissocarpus paradoxus	137.746	-31.4629
Dissocarpus paradoxus	137.705	-31.4556
Dissocarpus paradoxus	137.713	-31.4655
Dissocarpus paradoxus	137.741	-31.4655
Dissocarpus paradoxus	137.715	-31.462
Dissocarpus paradoxus	136.88	-30.4829
Dissocarpus paradoxus	136.88	-30.4816
Dissocarpus paradoxus	138.886	-31.3834
Dissocarpus paradoxus	138.451	-31.3141
Dissocarpus paradoxus	138.848	-31.6497
Dissocarpus paradoxus	138.373	-30.5811
Dissocarpus paradoxus	138.347	-30.5874
Dissocarpus paradoxus	138.327	-30.5161
Dissocarpus paradoxus	138.385	-30.6183
Dissocarpus paradoxus	138.924	-30.2645
Dissocarpus paradoxus	138.808	-30.2698
Dissocarpus paradoxus	139.341	-30.0142
Dissocarpus paradoxus	138.766	-30.3088
Dissocarpus paradoxus	139.278	-30.17
Dissocarpus paradoxus	138.848	-30.4663
[truncated: 176,356 more rows]

## Sheet: 56 Not Included Species
Species	Decimal longitude (WGS84)	Decimal latitude (WGS84)
Dissocarpus latifolius	144.201	-28.0926
Dissocarpus latifolius	143.75	-27.5
Dissocarpus latifolius	140.739	-27.874
Dissocarpus latifolius	140.216	-27.9809
Dissocarpus latifolius	140.733	-27.9237
Dissocarpus latifolius	140.206	-28.0699
Dissocarpus latifolius	140.78	-28.0248
Dissocarpus latifolius	140.704	-28.0986
Dissocarpus latifolius	140.725	-28.1382
Dissocarpus latifolius	140.273	-27.8762
Dissocarpus latifolius	140.183	-27.8333
Dissocarpus latifolius	140.883	-28.25
Dissocarpus latifolius	140.45	-27.6833
Dissocarpus latifolius	138.426	-34.3596
Dissocarpus latifolius	135.004	-25.9735
Dissocarpus latifolius	144.16	-28.1068
Dissocarpus latifolius	140.27	-28.58
Dissocarpus latifolius	140.173	-28.577
Dissocarpus latifolius	139.62	-34.35
Dissocarpus latifolius	144.499	-28.7161
Dissocarpus latifolius	144.5	-28.7146
Dissocarpus latifolius	134.82	-29.27
Dissocarpus latifolius	140.849	-27.6998
Dissocarpus latifolius	142.784	-29.832
Dissocarpus latifolius	145.633	-27.9886
Dissocarpus latifolius	140.845	-27.8451
Dissocarpus latifolius	142.833	-30.05
Dissocarpus latifolius	142.618	-29.0985
Dissocarpus latifolius	141.101	-29.7485
Dissocarpus latifolius	142.785	-29.8318
Dissocarpus latifolius	134.316	-27.9554
Dissocarpus latifolius	143.245	-29.716
Dissocarpus latifolius	133.218	-30.5486
Dissocarpus latifolius	133.135	-30.1819
Dissocarpus latifolius	140.217	-27.45
Dissocarpus latifolius	140.767	-27.7333
Dissocarpus latifolius	140.739	-27.7465
Dissocarpus latifolius	134.113	-28.3706
Dissocarpus latifolius	133.014	-30.303
Dissocarpus latifolius	141	-27.5833
Dissocarpus latifolius	140.8	-27.68
Dissocarpus latifolius	141.184	-30.4642
Dissocarpus latifolius	141.236	-30.508
Dissocarpus latifolius	141.343	-30.5787
Dissocarpus latifolius	141.928	-30.3208
Dissocarpus latifolius	141.171	-30.447
Dissocarpus latifolius	140.83	-27.7
Dissocarpus latifolius	140.825	-27.6698
Dissocarpus latifolius	140.17	-28.77
Dissocarpus latifolius	140.217	-27.4036
Maireana astrotricha	131.739	-24.2584
Maireana astrotricha	139.345	-32.1152
Maireana astrotricha	139.347	-32.124
Maireana astrotricha	132.802	-24.6639
Maireana astrotricha	139.349	-32.1178
Maireana astrotricha	141.55	-32.5149
Maireana astrotricha	132.518	-23.6749
Maireana astrotricha	133.219	-25.5305
Maireana astrotricha	133.886	-23.2805
Maireana astrotricha	139.349	-32.1098
Maireana astrotricha	141.591	-31.3312
Maireana astrotricha	131.583	-24.1743
Maireana astrotricha	131.44	-24.2166
Maireana astrotricha	133.52	-25.2703
Maireana astrotricha	140.329	-33.1189
Maireana astrotricha	133.589	-25.1467
Maireana astrotricha	139.349	-32.1173
Maireana astrotricha	132.514	-23.6652
Maireana astrotricha	133.975	-23.7494
Maireana astrotricha	133.693	-24.3709
Maireana astrotricha	139.334	-32.1162
Maireana astrotricha	139.6	-31.9
Maireana astrotricha	134.052	-24.4639
Maireana astrotricha	131.45	-24.2093
Maireana astrotricha	131.602	-24.1626
Maireana astrotricha	139.336	-32.1168
Maireana astrotricha	131.742	-24.2513
Maireana astrotricha	137.583	-26.75
Maireana astrotricha	133.611	-24.9391
Maireana astrotricha	132.702	-25.1972
Maireana astrotricha	141.782	-31.8842
Maireana astrotricha	142.054	-32.2491
Maireana astrotricha	133.438	-25.7375
Maireana astrotricha	141.061	-31.834
Maireana astrotricha	131.74	-24.2526
Maireana astrotricha	133.836	-23.2972
Maireana astrotricha	134.019	-24.4472
Maireana astrotricha	131.439	-24.2117
Maireana astrotricha	133.533	-25.6607
Maireana astrotricha	142.58	-31.0286
Maireana astrotricha	131.731	-24.2615
Maireana astrotricha	135.459	-30.9125
Maireana astrotricha	136.957	-30.2671
Maireana astrotricha	139.383	-32.0667
Maireana astrotricha	133.469	-27.0306
Maireana astrotricha	133.878	-25.1889
Maireana astrotricha	133.273	-24.6744
Maireana astrotricha	131.765	-24.2843
Maireana astrotricha	133.393	-25.7699
Maireana astrotricha	132.517	-25.3884
Maireana astrotricha	133.891	-25.8589
Maireana astrotricha	135.608	-30.0998
Maireana astrotricha	135.861	-28.0871
Maireana astrotricha	132.944	-24.6034
Maireana astrotricha	131.755	-24.2823
Maireana astrotricha	141.193	-31.8433
Maireana astrotricha	135.491	-30.2808
Maireana astrotricha	131.577	-24.1702
Maireana astrotricha	131.743	-24.2506
Maireana astrotricha	141.501	-32.2648
Maireana astrotricha	135.789	-26.3689
Maireana astrotricha	133.936	-25.1319
Maireana astrotricha	131.576	-24.1493
Maireana astrotricha	131.732	-24.2532
Maireana astrotricha	132.915	-24.5947
Maireana astrotricha	133.909	-24.5029
Maireana astrotricha	138.015	-29.9785
Maireana astrotricha	133.075	-24.5818
Maireana astrotricha	135.582	-26.3667
Maireana astrotricha	134.486	-23.3305
Maireana astrotricha	140.728	-28.025
Maireana astrotricha	142.266	-32.5246
Maireana astrotricha	133.898	-24.5141
Maireana astrotricha	131.502	-24.1639
Maireana astrotricha	132.517	-23.6755
Maireana astrotricha	133.522	-25.301
Maireana astrotricha	131.601	-24.1635
Maireana astrotricha	134.086	-24.4805
Maireana astrotricha	132.75	-25.3
Maireana astrotricha	138.195	-31.6945
Maireana astrotricha	137.969	-29.8305
Maireana astrotricha	136.136	-28.8329
Maireana astrotricha	133.176	-24.6733
Maireana astrotricha	132.918	-24.599
Maireana astrotricha	141.059	-31.8339
Maireana astrotricha	132.349	-25.362
Maireana astrotricha	132.618	-25.1707
Maireana astrotricha	133.533	-24.6772
Maireana astrotricha	133.303	-24.4844
Maireana astrotricha	143.25	-25
Maireana astrotricha	133.034	-24.5838
Maireana astrotricha	141.7	-31.0767
Maireana astrotricha	132.544	-25.3909
Maireana astrotricha	133.028	-24.5883
Maireana astrotricha	132.502	-25.1806
Maireana astrotricha	137.8	-32.5
Maireana astrotricha	137.755	-32.4649
Maireana astrotricha	131.986	-24.4139
Maireana astrotricha	131.502	-23.9972
Maireana astrotricha	140.667	-32.1433
Maireana astrotricha	140.632	-31.661
Maireana astrotricha	141.446	-31.9576
Maireana astrotricha	139.255	-27.9556
Maireana astrotricha	139.21	-27.8384
Maireana astrotricha	140.739	-27.874
Maireana astrotricha	142.168	-32.5096
Maireana astrotricha	142.257	-32.3346
Maireana astrotricha	136.893	-30.725
Maireana astrotricha	136.767	-30.7
Maireana astrotricha	139.35	-29.5833
Maireana astrotricha	133.667	-24.3466
Maireana astrotricha	137.333	-29.3333
Maireana astrotricha	136.125	-31.1672
Maireana astrotricha	135.859	-32.1556
Maireana astrotricha	140.633	-31.6667
Maireana astrotricha	138.45	-31.45
Maireana astrotricha	137.033	-29.7
Maireana astrotricha	138.817	-30.85
Maireana astrotricha	134.767	-29.0167
Maireana astrotricha	139.467	-32
Maireana astrotricha	136.853	-29.4592
Maireana astrotricha	137.15	-32.1167
Maireana astrotricha	138.417	-30.4833
Maireana astrotricha	140.767	-27.7333
Maireana astrotricha	138.348	-30.2369
Maireana astrotricha	138.343	-30.2398
Maireana astrotricha	137.452	-29.6095
Maireana astrotricha	141.164	-29.0161
Maireana astrotricha	135.203	-27.3698
Maireana astrotricha	135.203	-27.3698
Maireana astrotricha	135.721	-29.9891
Maireana astrotricha	136.067	-30.2801
Maireana astrotricha	136.734	-30.3318
Maireana astrotricha	137.629	-29.9114
Maireana astrotricha	135.529	-29.7894
Maireana astrotricha	137.447	-29.6117
Maireana astrotricha	135.553	-29.7486
Maireana astrotricha	135.689	-29.9589
Maireana astrotricha	136.784	-30.4341
Maireana astrotricha	135.867	-30.0988
Maireana astrotricha	135.639	-29.8616
Maireana astrotricha	135.728	-29.6028
Maireana astrotricha	135.593	-29.7854
Maireana astrotricha	136.829	-30.3261
Maireana astrotricha	134.902	-29.5319
Maireana astrotricha	135.649	-29.9205
Maireana astrotricha	135.582	-29.7582
Maireana astrotricha	135.584	-29.7564
Maireana astrotricha	135.639	-29.862
Maireana astrotricha	137.633	-29.9097
Maireana astrotricha	135.529	-29.7404
Maireana astrotricha	136.267	-29.0552
Maireana astrotricha	137.103	-29.3749
Maireana astrotricha	135.867	-30.0329
Maireana astrotricha	135.56	-29.7316
Maireana astrotricha	135.549	-29.7896
Maireana astrotricha	135.539	-29.7805
Maireana astrotricha	135.534	-29.768
Maireana astrotricha	136.269	-29.0316
Maireana astrotricha	135.593	-29.7705
Maireana astrotricha	136.868	-30.3154
Maireana astrotricha	135.656	-29.8622
Maireana astrotricha	135.529	-29.7549
Maireana astrotricha	137.508	-29.5433
Maireana astrotricha	137.606	-29.8762
Maireana astrotricha	135.592	-29.803
Maireana astrotricha	135.592	-29.8148
Maireana astrotricha	137.601	-29.8754
Maireana astrotricha	137.645	-29.9013
Maireana astrotricha	135.817	-29.6825
Maireana astrotricha	135.044	-29.5108
Maireana astrotricha	135.557	-29.7334
Maireana astrotricha	137.574	-29.9377
Maireana astrotricha	135.127	-29.556
Maireana astrotricha	134.952	-29.5164
Maireana astrotricha	135.18	-29.5699
Maireana astrotricha	136.733	-30.3273
Maireana astrotricha	137.646	-29.9006
Maireana astrotricha	137.646	-29.8999
Maireana astrotricha	135.596	-29.7854
Maireana astrotricha	136.796	-30.4597
Maireana astrotricha	135.529	-29.7984
Maireana astrotricha	134.91	-29.5294
Maireana astrotricha	134.864	-29.5373
Maireana astrotricha	135.552	-29.7486
Maireana astrotricha	135.004	-29.5174
Maireana astrotricha	137.592	-29.9326
Maireana astrotricha	135.867	-30.1278
Maireana astrotricha	135.549	-29.772
Maireana astrotricha	136.704	-30.3259
Maireana astrotricha	135.539	-29.7986
Maireana astrotricha	136.8	-30.4674
Maireana astrotricha	135.542	-29.7396
Maireana astrotricha	135.571	-29.6812
Maireana astrotricha	135.618	-29.6799
Maireana astrotricha	135.593	-29.7028
Maireana astrotricha	135.58	-29.7082
Maireana astrotricha	135.595	-29.7125
Maireana astrotricha	135.616	-29.7106
Maireana astrotricha	135.528	-29.68
Maireana astrotricha	135.563	-29.7233
Maireana astrotricha	135.563	-29.7611
Maireana astrotricha	135.571	-29.6947
Maireana astrotricha	135.593	-29.693
Maireana astrotricha	135.594	-29.7325
Maireana astrotricha	135.56	-29.725
Maireana astrotricha	135.869	-29.8411
Maireana astrotricha	135.571	-29.7055
Maireana astrotricha	135.931	-29.9087
Maireana astrotricha	135.553	-29.6874
Maireana astrotricha	135.552	-29.7287
Maireana astrotricha	135.527	-29.7174
Maireana astrotricha	139.892	-32.9674
Maireana astrotricha	138.89	-31.4727
Maireana astrotricha	139.621	-33.1974
Maireana astrotricha	139.561	-33.2928
Maireana astrotricha	139.594	-33.2154
Maireana astrotricha	139.611	-33.1553
Maireana astrotricha	139.612	-33.1022
Maireana astrotricha	139.606	-33.1576
Maireana astrotricha	138.418	-31.4532
Maireana astrotricha	138.481	-31.2543
Maireana astrotricha	138.903	-31.3981
Maireana astrotricha	138.5	-31.4035
Maireana astrotricha	138.963	-31.2222
Maireana astrotricha	138.954	-31.6767
Maireana astrotricha	138.973	-31.5273
Maireana astrotricha	138.515	-31.3956
Maireana astrotricha	138.495	-31.4674
Maireana astrotricha	138.532	-31.377
Maireana astrotricha	138.421	-31.493
Maireana astrotricha	138.999	-31.5701
Maireana astrotricha	138.969	-31.2232
Maireana astrotricha	138.492	-31.3113
Maireana astrotricha	138.484	-31.322
Maireana astrotricha	138.907	-31.3972
Maireana astrotricha	138.493	-31.2635
Maireana astrotricha	138.481	-31.4644
Maireana astrotricha	138.495	-31.2501
Maireana astrotricha	138.428	-31.494
Maireana astrotricha	138.509	-31.253
Maireana astrotricha	139.068	-27.8029
Maireana astrotricha	138.424	-30.5364
Maireana astrotricha	138.414	-30.4142
Maireana astrotricha	138.378	-30.395
Maireana astrotricha	138.409	-30.5138
Maireana astrotricha	138.423	-30.5236
Maireana astrotricha	138.392	-30.4211
Maireana astrotricha	138.389	-30.4371
Maireana astrotricha	138.4	-30.4129
Maireana astrotricha	138.382	-30.4026
Maireana astrotricha	137.431	-31.1558
Maireana astrotricha	137.442	-31.1723
Maireana astrotricha	138.82	-31.6411
Maireana astrotricha	138.614	-31.3371
Maireana astrotricha	138.848	-31.6497
Maireana astrotricha	138.803	-31.6507
Maireana astrotricha	138.025	-32.4916
Maireana astrotricha	138.385	-30.6129
Maireana astrotricha	138.37	-30.5053
Maireana astrotricha	138.42	-30.573
Maireana astrotricha	138.386	-30.6166
Maireana astrotricha	138.333	-30.5109
Maireana astrotricha	138.376	-30.5804
Maireana astrotricha	138.347	-30.5874
Maireana astrotricha	138.32	-30.5168
Maireana astrotricha	138.319	-30.5202
Maireana astrotricha	138.385	-30.6183
Maireana astrotricha	138.37	-30.5829
Maireana astrotricha	138.32	-30.5182
Maireana astrotricha	138.327	-30.5161
Maireana astrotricha	139.208	-27.7205
Maireana astrotricha	139.188	-27.7687
Maireana astrotricha	138.791	-30.4166
Maireana astrotricha	139.28	-30.0171
Maireana astrotricha	138.83	-30.2549
Maireana astrotricha	139.281	-30.0085
Maireana astrotricha	138.766	-30.3088
Maireana astrotricha	139.289	-30.0217
Maireana astrotricha	139.281	-30.0103
Maireana astrotricha	139.28	-30.0062
Maireana astrotricha	139.28	-30.0017
Maireana astrotricha	138.814	-30.2866
Maireana astrotricha	138.804	-30.341
Maireana astrotricha	139.281	-30.0108
Maireana astrotricha	138.789	-30.4093
Maireana astrotricha	139.289	-30.0289
Maireana astrotricha	138.921	-30.4052
Maireana astrotricha	138.801	-30.3058
Maireana astrotricha	138.908	-30.3491
Maireana astrotricha	138.792	-30.4816
Maireana astrotricha	138.808	-30.2698
Maireana astrotricha	138.775	-30.3514
Maireana astrotricha	138.765	-30.4739
Maireana astrotricha	138.754	-30.2671
Maireana astrotricha	138.796	-30.3021
Maireana astrotricha	138.795	-30.4798
Maireana astrotricha	139.478	-30.5737
Maireana astrotricha	139.32	-30.5398
Maireana astrotricha	141.587	-30.7607
Maireana astrotricha	135.6	-26.3673
Maireana astrotricha	135.407	-26.4532
Maireana astrotricha	135.788	-26.3669
Maireana astrotricha	133.504	-27.1897
Maireana astrotricha	135.579	-26.3622
Maireana astrotricha	138.131	-30.7456
Maireana astrotricha	138.058	-30.2601
Maireana astrotricha	133.514	-27.2114
Maireana astrotricha	135.463	-26.4782
Maireana astrotricha	136.792	-29.3972
Maireana astrotricha	140.816	-30.3721
Maireana astrotricha	138.101	-30.2871
Maireana astrotricha	138.101	-30.329
Maireana astrotricha	137.985	-30.2716
Maireana astrotricha	134.441	-27.6987
Maireana astrotricha	134.962	-29.6913
Maireana astrotricha	134.949	-29.6972
Maireana astrotricha	134.981	-29.7652
Maireana astrotricha	135.266	-30.4773
Maireana astrotricha	134.352	-30.2136
Maireana astrotricha	134.553	-29.6594
Maireana astrotricha	138.541	-30.6818
Maireana astrotricha	138.505	-30.7704
Maireana astrotricha	138.535	-30.6583
Maireana astrotricha	138.44	-30.7241
Maireana astrotricha	138.406	-30.7117
Maireana astrotricha	138.408	-30.7117
Maireana astrotricha	138.48	-30.7726
Maireana astrotricha	138.436	-30.6491
Maireana astrotricha	138.441	-30.7205
Maireana astrotricha	138.529	-30.6807
Maireana astrotricha	138.437	-30.6483
Maireana astrotricha	138.41	-30.7126
Maireana astrotricha	138.398	-30.7115
Maireana astrotricha	138.422	-31.4073
Maireana astrotricha	138.38	-31.0746
Maireana astrotricha	138.424	-31.0259
Maireana astrotricha	138.517	-31.733
Maireana astrotricha	138.468	-31.1855
Maireana astrotricha	138.489	-31.1778
Maireana astrotricha	138.38	-31.0151
Maireana astrotricha	138.319	-31.4774
Maireana astrotricha	138.384	-31.0341
Maireana astrotricha	138.117	-29.75
Maireana astrotricha	137.433	-29.5833
Maireana astrotricha	136.867	-29.4833
Maireana astrotricha	140.774	-31.2403
Maireana astrotricha	139.589	-30.2528
Maireana astrotricha	137.183	-32.2167
Maireana astrotricha	134.75	-27.1
Maireana astrotricha	134.729	-27.1142
Maireana astrotricha	140.795	-31.2558
Maireana astrotricha	137.483	-29.7
Maireana astrotricha	134.3	-28.1333
Maireana astrotricha	135.571	-29.6944
Maireana astrotricha	135.067	-27.0667
Maireana astrotricha	136.56	-29.1735
Maireana astrotricha	133.5	-26.4667
Maireana astrotricha	138.771	-29.3772
Maireana astrotricha	138.844	-29.4631
Maireana astrotricha	135.317	-30.9167
Maireana astrotricha	135.492	-30.55
Maireana astrotricha	134.751	-28.7987
Maireana astrotricha	139.617	-32.9667
Maireana astrotricha	141.717	-33.9167
Maireana astrotricha	134.967	-28.2667
Maireana astrotricha	132.819	-24.6154
Maireana astrotricha	138.417	-30.45
Maireana astrotricha	132.783	-24.6167
Maireana astrotricha	136.462	-31.2519
Maireana astrotricha	131.9	-25.5
Maireana astrotricha	137.101	-31.4356
Maireana astrotricha	135.446	-27.3667
Maireana astrotricha	141.701	-31.0908
Maireana astrotricha	135.467	-26.45
Maireana astrotricha	138.418	-28.7487
Maireana astrotricha	138.571	-30.5386
Maireana astrotricha	138.602	-30.5467
Maireana astrotricha	137.167	-30.45
Maireana astrotricha	142.267	-32.5167
Maireana astrotricha	132.719	-25.1806
Maireana astrotricha	138.94	-31.1161
Maireana astrotricha	138.618	-27.7052
Maireana astrotricha	135.84	-28.1096
Maireana astrotricha	138.781	-30.3555
Maireana astrotricha	138.803	-30.2872
Maireana astrotricha	138.828	-30.2559
Maireana astrotricha	138.808	-30.2762
Maireana astrotricha	134.047	-26.0552
Maireana astrotricha	134.047	-26.0553
Maireana astrotricha	133.001	-26.8943
Maireana astrotricha	136.746	-29.6836
Maireana astrotricha	140.842	-32.8811
Maireana astrotricha	140.631	-32.7129
Maireana astrotricha	136.886	-29.8614
Maireana astrotricha	136.884	-29.8591
Maireana astrotricha	135.647	-31.8632
Maireana astrotricha	139.255	-30.1706
Maireana astrotricha	136.09	-28.4676
Maireana astrotricha	136.091	-28.4672
Maireana astrotricha	139.454	-33.1756
Maireana astrotricha	136.234	-32.2505
Maireana astrotricha	132.869	-26.553
Maireana astrotricha	133.47	-26.9908
Maireana astrotricha	133.586	-26.9487
Maireana astrotricha	133.609	-26.9444
Maireana astrotricha	142.332	-32.4836
Maireana astrotricha	140.277	-31.9547
Maireana astrotricha	140.316	-31.9717
Maireana astrotricha	136.901	-30.3813
Maireana astrotricha	137.099	-31.4288
Maireana astrotricha	136.991	-31.3942
Maireana astrotricha	137.008	-31.3823
Maireana astrotricha	138.39	-30.5241
Maireana astrotricha	137.064	-31.414
Maireana astrotricha	137.12	-31.425
Maireana astrotricha	138.423	-30.536
Maireana astrotricha	138.288	-30.7589
Maireana astrotricha	138.281	-30.7767
Maireana astrotricha	138.278	-30.7749
Maireana astrotricha	138.156	-30.7831
Maireana astrotricha	138.132	-30.7474
Maireana astrotricha	138.608	-30.7976
Maireana astrotricha	138.58	-30.7616
Maireana astrotricha	139.833	-31.05
Maireana astrotricha	138.939	-31.1175
Maireana astrotricha	132.867	-26.5544
Maireana astrotricha	133.468	-26.9922
Maireana astrotricha	138.806	-30.2775
Maireana astrotricha	136.872	-29.845
Maireana astrotricha	134.917	-26.4611
Maireana astrotricha	139.254	-30.1722
Maireana astrotricha	134.071	-24.6381
Maireana astrotricha	133.838	-24.4363
Maireana astrotricha	132.911	-24.5442
Maireana astrotricha	131.972	-25.0907
Maireana astrotricha	133.758	-25.1054
Maireana astrotricha	133.601	-25.766
Maireana astrotricha	133.225	-25.0267
Maireana astrotricha	133.462	-25.6706
Maireana astrotricha	131.938	-25.5063
Maireana astrotricha	131.987	-25.1518
Maireana astrotricha	133.84	-24.4639
Maireana astrotricha	133.333	-25.2033
Maireana astrotricha	132.919	-24.5985
Maireana astrotricha	141.334	-29.1653
Maireana astrotricha	133.334	-25.8654
Maireana astrotricha	134.468	-23.3282
Maireana astrotricha	134.067	-24.5333
Maireana astrotricha	134.068	-24.5276
Maireana astrotricha	134.07	-24.43
Maireana astrotricha	136.09	-28.4675
Maireana astrotricha	136.667	-29.2667
Maireana astrotricha	138.617	-31.5167
Maireana astrotricha	138.465	-31.4626
Maireana astrotricha	138.4	-30.975
Maireana astrotricha	138.412	-31.3362
Maireana astrotricha	139.475	-34.1054
Maireana astrotricha	138.276	-30.1256
Maireana astrotricha	139.35	-30.6872
Maireana astrotricha	138.438	-30.4831
Maireana astrotricha	138.717	-30.1833
Maireana astrotricha	135.238	-31.4197
Maireana astrotricha	138.35	-30.2922
Maireana astrotricha	139.485	-29.822
Maireana astrotricha	134.183	-27.9667
Maireana astrotricha	134.833	-26.4667
Maireana astrotricha	137.9	-29.2333
Maireana astrotricha	142.333	-32.5
Maireana astrotricha	133.183	-24.3667
Maireana astrotricha	139.383	-32.0833
Maireana astrotricha	138.7	-27.4167
Maireana astrotricha	141.7	-31.0833
Maireana astrotricha	141.7	-29.4667
Maireana astrotricha	137.879	-29.9689
Maireana astrotricha	138.101	-29.9682
Maireana astrotricha	138.135	-30.1383
Maireana astrotricha	137.896	-29.899
Maireana astrotricha	138.015	-29.9798
Maireana astrotricha	137.722	-29.9981
Maireana astrotricha	138.081	-30.2912
Maireana astrotricha	138.174	-29.935
Maireana astrotricha	138.022	-29.8067
Maireana astrotricha	138.012	-30.0597
Maireana astrotricha	137.917	-30.0307
Maireana astrotricha	137.947	-29.9481
Maireana astrotricha	137.915	-30.1855
Maireana astrotricha	137.902	-29.8599
Maireana astrotricha	139.929	-31.9156
Maireana astrotricha	138.196	-31.6572
Maireana astrotricha	135.468	-30.4706
Maireana astrotricha	138.044	-31.9508
Maireana astrotricha	135.608	-30.0698
Maireana astrotricha	138.38	-31.135
Maireana astrotricha	135.491	-30.2901
Maireana astrotricha	135.459	-30.9363
Maireana astrotricha	136.136	-28.8188
Maireana astrotricha	136.958	-30.2797
Maireana astrotricha	141.55	-32.35
Maireana astrotricha	133.84	-23.7636
Maireana astrotricha	133.669	-24.3472
Maireana astrotricha	138.638	-30.7684
Maireana astrotricha	138.413	-30.8115
Maireana astrotricha	141.697	-31.0809
Maireana astrotricha	142.25	-32.1667
Maireana astrotricha	133.386	-24.3639
Maireana astrotricha	133.883	-23.2667
Maireana astrotricha	141.733	-31.1
Maireana astrotricha	141.167	-33.2161
Maireana astrotricha	141.618	-29.032
Maireana astrotricha	136	-28.7333
Maireana astrotricha	139.558	-32.8697
Maireana astrotricha	139.667	-27.15
Maireana astrotricha	141.783	-31.05
Maireana astrotricha	141.883	-30.7167
Maireana astrotricha	140.715	-31.8537
Maireana astrotricha	138.615	-32.0035
Maireana astrotricha	136.598	-29.1822
Maireana astrotricha	136.566	-29.1618
Maireana astrotricha	136.625	-29.3699
Maireana astrotricha	135.632	-29.2687
Maireana astrotricha	135.651	-29.269
Maireana astrotricha	135.633	-29.2713
Maireana astrotricha	138.422	-31.4679
Maireana astrotricha	138.417	-30.5103
Maireana astrotricha	137.204	-31.6792
Maireana astrotricha	141.974	-30.5871
Maireana astrotricha	140.668	-28.9976
Maireana astrotricha	138.886	-31.4727
Maireana astrotricha	138.828	-31.487
Maireana astrotricha	139.038	-32.2336
Maireana astrotricha	139.035	-31.6997
Maireana astrotricha	139.747	-31.6929
Maireana astrotricha	139.345	-31.6973
Maireana astrotricha	139.158	-31.2265
Maireana astrotricha	139.222	-31.3465
Maireana astrotricha	139.116	-31.1689
Maireana astrotricha	139.551	-31.5376
Maireana astrotricha	139.462	-31.8399
Maireana astrotricha	139.208	-31.1238
Maireana astrotricha	139.461	-31.8093
Maireana astrotricha	139.189	-31.4825
Maireana astrotricha	139.613	-32.0661
Maireana astrotricha	139.027	-31.3697
Maireana astrotricha	139.679	-32.1483
Maireana astrotricha	139.269	-31.4045
Maireana astrotricha	139.464	-31.84
Maireana astrotricha	139.918	-31.6018
Maireana astrotricha	139.183	-31.5816
Maireana astrotricha	139.046	-32.2046
Maireana astrotricha	139.027	-31.0541
Maireana astrotricha	139.137	-31.6302
Maireana astrotricha	139.833	-31.5094
Maireana astrotricha	139.202	-31.7038
Maireana astrotricha	139.082	-31.4209
Maireana astrotricha	139.803	-31.6236
Maireana astrotricha	139.605	-31.6553
Maireana astrotricha	139.352	-31.6132
Maireana astrotricha	139.201	-31.1271
Maireana astrotricha	138.791	-30.4121
Maireana astrotricha	138.661	-30.7845
Maireana astrotricha	140.409	-32.6264
Maireana astrotricha	140.38	-32.6307
Maireana astrotricha	140.312	-32.6647
Maireana astrotricha	140.319	-32.6575
Maireana astrotricha	140.643	-32.5489
Maireana astrotricha	135.221	-27.0255
Maireana astrotricha	134.75	-29
Maireana astrotricha	135.975	-28.616
Maireana astrotricha	135.942	-28.6382
Maireana astrotricha	135.967	-28.6162
Maireana astrotricha	136.819	-29.3965
Maireana astrotricha	139.155	-30.9611
Maireana astrotricha	139.18	-30.9779
Maireana astrotricha	139.153	-30.9554
Maireana astrotricha	139.17	-30.9859
Maireana astrotricha	139.112	-30.9672
Maireana astrotricha	139.139	-30.9326
Maireana astrotricha	139.107	-30.9802
Maireana astrotricha	139.145	-30.9368
Maireana astrotricha	139.096	-30.9645
Maireana astrotricha	139.17	-30.9779
Maireana astrotricha	139.168	-30.968
Maireana astrotricha	138.858	-32.6074
Maireana astrotricha	140.747	-28.0076
Maireana astrotricha	139.699	-29.7735
Maireana astrotricha	139.705	-29.779
Maireana astrotricha	139.696	-29.779
Maireana astrotricha	139.822	-29.7305
Maireana astrotricha	139.63	-29.8007
Maireana astrotricha	138.96	-31.1455
Maireana astrotricha	138.249	-31.1702
Maireana astrotricha	138.925	-31.1901
Maireana astrotricha	138.897	-31.2031
Maireana astrotricha	138.517	-31.3326
Maireana astrotricha	138.439	-31.005
Maireana astrotricha	139.236	-30.7179
Maireana astrotricha	138.443	-31.0118
Maireana astrotricha	139.201	-30.7418
Maireana astrotricha	139.356	-30.4944
Maireana astrotricha	138.95	-31.3411
Maireana astrotricha	139.235	-30.7206
Maireana astrotricha	139.449	-30.3088
Maireana astrotricha	139.279	-30.7871
Maireana astrotricha	139.002	-30.9811
Maireana astrotricha	138.924	-31.4665
Maireana astrotricha	138.976	-31.052
Maireana astrotricha	138.43	-30.9998
Maireana astrotricha	138.954	-31.2496
Maireana astrotricha	139.027	-30.8665
Maireana astrotricha	139.113	-30.8218
Maireana astrotricha	138.985	-31.0886
Maireana astrotricha	139.132	-31.0024
Maireana astrotricha	139.03	-30.8656
Maireana astrotricha	139.043	-30.9957
Maireana astrotricha	139.089	-30.995
Maireana astrotricha	138.987	-31.2921
Maireana astrotricha	139.101	-30.7959
Maireana astrotricha	138.977	-31.2495
Maireana astrotricha	139.009	-30.9636
Maireana astrotricha	139.296	-30.1111
Maireana astrotricha	139.017	-30.9701
Maireana astrotricha	139.496	-30.3229
Maireana astrotricha	139.119	-30.8634
Maireana astrotricha	138.282	-31.0527
Maireana astrotricha	139.177	-30.9063
Maireana astrotricha	139.103	-30.7657
Maireana astrotricha	139.295	-30.1134
Maireana astrotricha	139.453	-30.2033
Maireana astrotricha	138.887	-31.3721
Maireana astrotricha	139.297	-30.0863
Maireana astrotricha	138.973	-31.3234
Maireana astrotricha	139.165	-30.8775
Maireana astrotricha	138.976	-31.1877
Maireana astrotricha	138.982	-31.3308
Maireana astrotricha	139.211	-30.9966
Maireana astrotricha	138.987	-31.4143
Maireana astrotricha	139.3	-30.4919
Maireana astrotricha	138.44	-31.0118
Maireana astrotricha	139.382	-30.4744
Maireana astrotricha	138.485	-31.1525
Maireana astrotricha	139.034	-30.8679
Maireana astrotricha	138.964	-31.2507
Maireana astrotricha	139.046	-30.8555
Maireana astrotricha	139.097	-30.7706
Maireana astrotricha	139.168	-30.9736
Maireana astrotricha	138.99	-30.8677
Maireana astrotricha	136.6	-32.5333
Maireana astrotricha	140.883	-28.25
Maireana astrotricha	131.971	-25.0922
Maireana astrotricha	142.3	-30.6167
Maireana astrotricha	138.675	-29.6882
Maireana astrotricha	138.671	-29.719
Maireana astrotricha	138.684	-29.6143
Maireana astrotricha	135.12	-29.2943
Maireana astrotricha	136.832	-27.7514
Maireana astrotricha	139.289	-30.9329
Maireana astrotricha	139.287	-30.9392
Maireana astrotricha	139.443	-30.9376
Maireana astrotricha	139.275	-30.8506
Maireana astrotricha	139.481	-30.8613
Maireana astrotricha	139.321	-30.7597
Maireana astrotricha	139.23	-30.5514
Maireana astrotricha	139.26	-30.8549
Maireana astrotricha	139.296	-30.8789
Maireana astrotricha	139.498	-30.774
Maireana astrotricha	139.477	-30.9118
Maireana astrotricha	139.325	-30.8224
Maireana astrotricha	139.452	-30.8628
Maireana astrotricha	139.326	-30.9803
Maireana astrotricha	139.223	-30.5233
Maireana astrotricha	139.303	-30.8537
Maireana astrotricha	139.242	-30.5624
Maireana astrotricha	139.447	-30.9376
Maireana astrotricha	139.256	-30.5472
Maireana astrotricha	139.298	-30.869
Maireana astrotricha	139.302	-30.869
Maireana astrotricha	134.687	-28.8322
Maireana astrotricha	134.704	-28.8422
Maireana astrotricha	134.673	-28.8513
Maireana astrotricha	130.483	-28.8502
Maireana astrotricha	135.593	-29.7028
Maireana astrotricha	135.571	-29.6812
Maireana astrotricha	135.593	-29.693
Maireana astrotricha	135.552	-29.7287
Maireana astrotricha	135.59	-29.7645
Maireana astrotricha	135.618	-29.6799
Maireana astrotricha	135.556	-29.7071
Maireana astrotricha	135.585	-29.7124
Maireana astrotricha	135.553	-29.6873
Maireana astrotricha	135.528	-29.68
Maireana astrotricha	135.571	-29.6947
Maireana astrotricha	135.616	-29.7106
Maireana astrotricha	135.595	-29.7125
Maireana astrotricha	135.523	-29.7518
Maireana astrotricha	135.527	-29.7174
Maireana astrotricha	135.531	-29.7686
Maireana astrotricha	135.563	-29.7611
Maireana astrotricha	135.55	-29.7128
Maireana astrotricha	140.142	-31.5404
Maireana astrotricha	140.031	-31.6828
Maireana astrotricha	140.385	-31.8548
Maireana astrotricha	140.256	-31.4198
Maireana astrotricha	140.342	-31.5089
Maireana astrotricha	140.171	-31.33
Maireana astrotricha	140.242	-31.7969
Maireana astrotricha	140.386	-31.3943
Maireana astrotricha	140.331	-31.7058
Maireana astrotricha	140.112	-31.6905
Maireana astrotricha	140.97	-31.0683
Maireana astrotricha	140.045	-31.4333
Maireana astrotricha	140.084	-31.42
Maireana astrotricha	140.267	-31.3385
Maireana astrotricha	140.346	-31.9278
Maireana astrotricha	140.127	-31.2153
Maireana astrotricha	138.052	-33.0178
Maireana astrotricha	140.416	-31.6471
Maireana astrotricha	140.842	-31.318
Maireana astrotricha	140.146	-31.5516
Maireana astrotricha	140.481	-31.6322
Maireana astrotricha	140.544	-31.0222
Maireana astrotricha	140.154	-31.8204
Maireana astrotricha	140.012	-31.4042
Maireana astrotricha	140.282	-31.5387
Maireana astrotricha	140.155	-31.1401
Maireana astrotricha	140.055	-31.1326
Maireana astrotricha	140.686	-31.3964
Maireana astrotricha	140.453	-31.4305
Maireana astrotricha	138.682	-27.9324
Maireana astrotricha	137	-32.7333
Maireana astrotricha	141.706	-31.0886
Maireana astrotricha	141.7	-31.1
Maireana astrotricha	133.8	-26.95
Maireana astrotricha	138.452	-30.5753
Maireana astrotricha	136.65	-29.2333
Maireana astrotricha	134.567	-30.7167
Maireana astrotricha	138.412	-30.812
Maireana astrotricha	138.613	-23.8492
Maireana astrotricha	140.208	-31.9684
Maireana astrotricha	137.899	-29.8473
Maireana astrotricha	137.734	-29.9557
Maireana astrotricha	137.795	-30.0119
Maireana astrotricha	135.382	-30.9026
Maireana astrotricha	135.46	-26.4518
Maireana astrotricha	136.647	-31.7311
Maireana astrotricha	137.071	-31.7251
Maireana astrotricha	139.994	-32.0072
Maireana astrotricha	140.204	-31.9407
Maireana astrotricha	140.003	-32.0061
Maireana astrotricha	140.219	-31.9541
Maireana astrotricha	139.072	-30.7891
Maireana astrotricha	139.113	-30.8207
Maireana astrotricha	139.119	-30.8286
Maireana astrotricha	139.104	-30.8006
Maireana astrotricha	131.769	-28.5414
Maireana astrotricha	140.211	-31.9383
Maireana astrotricha	140.205	-31.9358
Maireana astrotricha	140.043	-32.0529
Maireana astrotricha	140.178	-31.9751
Maireana astrotricha	140.036	-32.0406
Maireana astrotricha	140.041	-32.0486
Maireana astrotricha	140.214	-31.9596
Maireana astrotricha	139.992	-32.0691
Maireana astrotricha	138.292	-31.7987
Maireana astrotricha	138.383	-31.1351
Maireana astrotricha	138.921	-31.3352
Maireana astrotricha	138.971	-31.3315
Maireana astrotricha	138.747	-31.6507
Maireana astrotricha	139.473	-29.9013
Maireana astrotricha	138.666	-27.9267
Maireana astrotricha	141.668	-31.082
Maireana astrotricha	139.3	-30.53
Maireana astrotricha	138.97	-31.15
Maireana astrotricha	138.416	-30.4833
Maireana astrotricha	131.766	-24.2825
Maireana astrotricha	141.208	-23.996
Maireana astrotricha	141.584	-32.1109
Maireana astrotricha	141.617	-32.05
Maireana astrotricha	141.088	-29.1664
Maireana astrotricha	136.208	-32.5231
Maireana astrotricha	136.28	-32.5067
Maireana astrotricha	135.463	-31.6376
Maireana astrotricha	136.205	-32.5248
Maireana astrotricha	136.673	-31.7427
Maireana astrotricha	135.441	-31.6262
Maireana astrotricha	135.291	-31.3026
Maireana astrotricha	135.559	-31.7325
Maireana astrotricha	135.528	-31.6902
Maireana astrotricha	136.327	-32.4948
Maireana astrotricha	135.574	-31.7349
Maireana astrotricha	136.494	-32.1729
Maireana astrotricha	136.458	-32.48
Maireana astrotricha	140.316	-31.973
Maireana astrotricha	136.317	-32.4988
Maireana astrotricha	134.107	-30.1612
Maireana astrotricha	135.315	-31.3164
Maireana astrotricha	135.322	-31.3195
Maireana astrotricha	136.446	-32.2848
Maireana astrotricha	136.272	-32.5091
Maireana astrotricha	136.458	-32.4906
Maireana astrotricha	134.137	-30.2206
Maireana astrotricha	136.446	-32.2924
Maireana astrotricha	135.474	-31.6502
Maireana astrotricha	136.468	-32.4903
Maireana astrotricha	136.459	-32.217
Maireana astrotricha	136.414	-31.7882
Maireana astrotricha	135.475	-31.6506
Maireana astrotricha	136.409	-31.7837
Maireana astrotricha	136.418	-31.7923
Maireana astrotricha	137.647	-32.3935
Maireana astrotricha	135.686	-31.8737
Maireana astrotricha	135.469	-31.6455
Maireana astrotricha	136.352	-31.563
Maireana astrotricha	135.679	-31.7837
Maireana astrotricha	136.473	-32.4301
Maireana astrotricha	135.547	-31.7222
Maireana astrotricha	136.454	-32.4772
Maireana astrotricha	136.49	-32.1853
Maireana astrotricha	133.813	-26.1954
Maireana astrotricha	136.448	-32.3034
Maireana astrotricha	134.446	-29.9079
Maireana astrotricha	134.108	-30.1602
Maireana astrotricha	136.244	-32.5148
Maireana astrotricha	136.274	-32.5061
Maireana astrotricha	136.353	-31.559
Maireana astrotricha	134.439	-29.4757
Maireana astrotricha	136.505	-32.1449
Maireana astrotricha	135.447	-31.6289
Maireana astrotricha	135.305	-31.3134
Maireana astrotricha	136.469	-32.4933
Maireana astrotricha	136.459	-32.4663
Maireana astrotricha	136.213	-32.5228
Maireana astrotricha	136.449	-32.338
Maireana astrotricha	135.411	-31.5242
Maireana astrotricha	135.515	-31.6775
Maireana astrotricha	140.064	-32.064
Maireana astrotricha	135.451	-31.6315
Maireana astrotricha	136.463	-32.4921
Maireana astrotricha	136.348	-31.5724
Maireana astrotricha	136.304	-32.5038
Maireana astrotricha	135.689	-31.8797
Maireana astrotricha	135.457	-31.6345
Maireana astrotricha	136.454	-32.4905
Maireana astrotricha	136.419	-31.7923
Maireana astrotricha	135.552	-31.7266
Maireana astrotricha	134.102	-30.17
Maireana astrotricha	136.202	-32.5253
Maireana astrotricha	134.442	-29.4783
Maireana astrotricha	135.329	-31.3226
Maireana astrotricha	136.469	-32.4463
Maireana astrotricha	136.475	-32.4204
Maireana astrotricha	140.156	-32.0319
Maireana astrotricha	135.453	-31.6331
Maireana astrotricha	135.688	-31.8708
Maireana astrotricha	136.464	-32.4576
Maireana astrotricha	137.623	-32.3769
Maireana astrotricha	136.238	-32.5165
Maireana astrotricha	135.532	-31.6947
Maireana astrotricha	140.059	-32.0573
Maireana astrotricha	134.404	-29.9009
Maireana astrotricha	134.435	-29.9053
Maireana astrotricha	135.687	-31.869
Maireana astrotricha	135.496	-31.66
Maireana astrotricha	135.287	-31.2979
Maireana astrotricha	135.686	-31.8257
Maireana astrotricha	135.308	-31.3148
Maireana astrotricha	136.472	-32.4336
Maireana astrotricha	136.406	-31.7805
Maireana astrotricha	135.277	-31.2903
Maireana astrotricha	136.445	-32.2889
Maireana astrotricha	135.437	-31.6229
Maireana astrotricha	140.294	-31.963
Maireana astrotricha	136.412	-31.7857
Maireana astrotricha	135.556	-31.7308
Maireana astrotricha	136.392	-31.6284
Maireana astrotricha	136.473	-32.4917
Maireana astrotricha	135.55	-31.7244
Maireana astrotricha	134.434	-29.4748
Maireana astrotricha	136.22	-32.5204
Maireana astrotricha	135.466	-31.6431
Maireana astrotricha	136.466	-32.4535
Maireana astrotricha	135.486	-31.6545
Maireana astrotricha	136.431	-32.4796
Maireana astrotricha	134.391	-29.7574
Maireana astrotricha	134.104	-30.1734
Maireana astrotricha	134.426	-29.9027
Maireana astrotricha	140.243	-31.9556
Maireana astrotricha	140.375	-32.0677
Maireana astrotricha	140.397	-32.0592
Maireana astrotricha	140.389	-31.9731
Maireana astrotricha	140.316	-31.9719
Maireana astrotricha	137.263	-32.2376
Maireana astrotricha	133.813	-26.1953
Maireana astrotricha	133.718	-26.4
Maireana astrotricha	138.016	-29.9837
Maireana astrotricha	138.088	-29.8973
Maireana astrotricha	137.987	-30.2717
Maireana astrotricha	138.047	-29.9179
Maireana astrotricha	138.641	-27.9932
Maireana astrotricha	138.655	-28.1051
Maireana astrotricha	138.663	-28.124
Maireana astrotricha	135.502	-31.6651
Maireana astrotricha	134.495	-29.2709
Maireana astrotricha	134.563	-29.3722
Maireana astrotricha	134.477	-29.7861
Maireana astrotricha	139.5	-32.5502
Maireana astrotricha	139.438	-32.561
Maireana astrotricha	138.635	-28.9619
Maireana astrotricha	134.833	-25.8333
Maireana astrotricha	143.367	-31.5667
Maireana astrotricha	142.317	-30.6167
Maireana astrotricha	143.417	-31.5833
Maireana astrotricha	138.705	-28.1233
Maireana astrotricha	138.57	-30.2
Maireana astrotricha	138.567	-30.2
Maireana astrotricha	138.417	-30.1667
Maireana astrotricha	136.783	-29.4
Maireana astrotricha	136.75	-29.3333
Maireana astrotricha	138.049	-30.0327
Maireana astrotricha	141.822	-30.7705
Maireana astrotricha	140.646	-32.1685
Maireana astrotricha	136.908	-30.8733
Maireana astrotricha	138.61	-30.2021
Maireana astrotricha	137.65	-32.3956
Maireana astrotricha	136.899	-30.7559
Maireana astrotricha	138.079	-29.9805
Maireana astrotricha	138.605	-30.1994
Maireana astrotricha	138.76	-28.3952
Maireana astrotricha	135.298	-27.3075
Maireana astrotricha	138.021	-30.0551
Maireana astrotricha	137.815	-32.5436
Maireana astrotricha	137.442	-31.173
Maireana astrotricha	137.539	-31.4297
Maireana astrotricha	137.431	-31.1558
Maireana astrotricha	137.59	-31.2097
Maireana astrotricha	140.437	-31.4158
Maireana astrotricha	140.459	-31.4222
Maireana astrotricha	140.446	-31.4457
Maireana astrotricha	140.465	-31.4306
Maireana astrotricha	140.446	-31.4476
Maireana astrotricha	140.457	-31.4245
Maireana astrotricha	140.446	-31.4434
Maireana astrotricha	140.45	-31.4152
Maireana astrotricha	140.449	-31.4179
Maireana astrotricha	140.446	-31.4446
Maireana astrotricha	140.438	-31.4175
Maireana astrotricha	140.436	-31.4129
Maireana astrotricha	140.446	-31.449
Maireana astrotricha	140.46	-31.4206
Maireana astrotricha	140.45	-31.4139
Maireana astrotricha	140.459	-31.421
Maireana astrotricha	140.44	-31.4329
Maireana astrotricha	140.439	-31.419
Maireana astrotricha	140.449	-31.4165
Maireana astrotricha	140.466	-31.4302
Maireana astrotricha	140.451	-31.4121
Maireana astrotricha	140.437	-31.4323
Maireana astrotricha	140.439	-31.4326
Maireana astrotricha	140.436	-31.4144
Maireana astrotricha	140.458	-31.4231
Maireana astrotricha	134.312	-27.9577
Maireana astrotricha	134.655	-27.6577
Maireana astrotricha	138.553	-30.6848
Maireana astrotricha	138.625	-30.5553
Maireana astrotricha	138.575	-30.7172
Maireana astrotricha	138.502	-30.6554
Maireana astrotricha	138.607	-30.5766
Maireana astrotricha	139.304	-30.7315
Maireana astrotricha	138.571	-30.7108
Maireana astrotricha	138.545	-30.6702
Maireana astrotricha	138.623	-30.7185
Maireana astrotricha	138.513	-30.5911
Maireana astrotricha	138.563	-30.7021
Maireana astrotricha	138.52	-30.6219
Maireana astrotricha	138.608	-30.5532
Maireana astrotricha	138.633	-30.5636
Maireana astrotricha	138.51	-30.7015
Maireana astrotricha	139.272	-30.6751
Maireana astrotricha	138.585	-30.7223
Maireana astrotricha	138.565	-30.6327
Maireana astrotricha	139.298	-30.6633
Maireana astrotricha	138.531	-30.651
Maireana astrotricha	138.515	-30.583
Maireana astrotricha	138.582	-30.7376
Maireana astrotricha	138.504	-30.682
Maireana astrotricha	141.682	-29.0388
Maireana astrotricha	141.685	-29.0382
Maireana astrotricha	141.684	-29.0361
Maireana astrotricha	141.682	-29.0351
Maireana astrotricha	136.884	-30.3604
Maireana astrotricha	136.841	-30.3917
Maireana astrotricha	136.951	-30.4281
Maireana astrotricha	136.86	-30.3737
Maireana astrotricha	136.86	-30.373
Maireana astrotricha	136.846	-30.3778
Maireana astrotricha	136.945	-30.3821
Maireana astrotricha	136.857	-30.3975
Maireana astrotricha	136.897	-30.3773
Maireana astrotricha	136.852	-30.4001
Maireana astrotricha	136.891	-30.3667
Maireana astrotricha	136.849	-30.3884
Maireana astrotricha	136.849	-30.3669
Maireana astrotricha	140.87	-27.7987
Maireana astrotricha	133.4	-27.4167
Maireana astrotricha	135.259	-27.2303
Maireana astrotricha	137.201	-30.725
Maireana astrotricha	138.637	-29.7658
Maireana astrotricha	137.282	-30.4762
Maireana astrotricha	138.131	-30.0725
Maireana astrotricha	135.88	-32.1264
Maireana astrotricha	133.354	-25.3078
Maireana astrotricha	131.438	-24.2019
Maireana astrotricha	134.543	-23.0235
Maireana astrotricha	134.05	-24.47
Maireana astrotricha	142.45	-32
Maireana astrotricha	141.717	-31.0667
Maireana astrotricha	138.482	-31.1288
Maireana astrotricha	134.611	-28.899
Maireana astrotricha	138.4	-30.7586
Maireana astrotricha	135.04	-26.4272
Maireana astrotricha	134.65	-29.02
Maireana astrotricha	133.3	-26.6
Maireana astrotricha	140.474	-29.2305
Maireana astrotricha	138.883	-31.6332
Maireana astrotricha	138.995	-31.6521
Maireana astrotricha	138.978	-31.6861
Maireana astrotricha	138.951	-31.5071
Maireana astrotricha	138.402	-31.507
Maireana astrotricha	138.977	-31.6996
Maireana astrotricha	138.862	-31.5092
Maireana astrotricha	138.395	-31.533
Maireana astrotricha	138.378	-31.5138
Maireana astrotricha	138.327	-31.6435
Maireana astrotricha	138.447	-31.5034
Maireana astrotricha	138.295	-31.6554
Maireana astrotricha	138.862	-31.613
Maireana astrotricha	138.897	-31.7146
Maireana astrotricha	138.957	-31.5108
Maireana astrotricha	138.336	-31.6409
Maireana astrotricha	138.363	-31.5252
Maireana astrotricha	138.409	-31.692
Maireana astrotricha	139.354	-30.6049
Maireana astrotricha	139.338	-30.7405
Maireana astrotricha	139.412	-30.5141
Maireana astrotricha	139.336	-30.6565
Maireana astrotricha	139.312	-30.6148
Maireana astrotricha	139.339	-30.5961
Maireana astrotricha	139.339	-30.7355
Maireana astrotricha	139.332	-30.7228
Maireana astrotricha	139.299	-30.5081
Maireana astrotricha	139.341	-30.6927
Maireana astrotricha	139.434	-30.5288
Maireana astrotricha	139.335	-30.68
Maireana astrotricha	139.358	-30.568
Maireana astrotricha	139.461	-30.5394
Maireana astrotricha	138.99	-30.5804
Maireana astrotricha	139.376	-30.5461
Maireana astrotricha	139.332	-30.6448
Maireana astrotricha	139.339	-30.6922
Maireana astrotricha	139.34	-30.7234
Maireana astrotricha	139.344	-30.6936
Maireana astrotricha	139.329	-30.5148
Maireana astrotricha	141.719	-31.0654
Maireana astrotricha	141.717	-31.0733
Maireana astrotricha	134.557	-28.7445
Maireana astrotricha	140.923	-32.0889
Maireana astrotricha	132.1	-30.7655
Maireana astrotricha	140.667	-32.1434
Maireana astrotricha	140.618	-31.6514
Maireana astrotricha	138.231	-29.9843
Maireana astrotricha	138.277	-29.9354
Maireana astrotricha	143.063	-30.9051
Maireana astrotricha	138.224	-32.2395
Maireana astrotricha	137.166	-30.4211
Maireana astrotricha	141.451	-31.9654
Maireana astrotricha	142.833	-30.05
Maireana astrotricha	134.133	-24.3333
Maireana astrotricha	141.398	-32.1969
Maireana astrotricha	134.557	-28.7444
Maireana astrotricha	134.539	-28.7503
Maireana astrotricha	137.483	-32.4333
Maireana astrotricha	134.052	-24.5139
Maireana astrotricha	136.944	-30.2446
Maireana astrotricha	135.494	-26.4167
Maireana astrotricha	135.518	-26.4117
Maireana astrotricha	141.451	-31.9487
Maireana astrotricha	141.167	-23.7545
Maireana astrotricha	141.165	-29.0142
Maireana astrotricha	138.223	-32.2408
Maireana astrotricha	137.051	-31.0321
Maireana astrotricha	139.061	-30.7934
Maireana astrotricha	135.561	-27.1934
Maireana astrotricha	136.448	-27.9419
Maireana astrotricha	137.988	-30.0615
Maireana astrotricha	134.994	-27.2046
Maireana astrotricha	137.902	-30.1528
Maireana astrotricha	137.755	-30.0326
Maireana astrotricha	138.07	-29.9933
Maireana astrotricha	138.091	-29.9715
Maireana astrotricha	137.896	-30.1514
Maireana astrotricha	138.078	-29.9819
Maireana astrotricha	138.024	-30.0511
Maireana astrotricha	138.078	-27.2845
Maireana astrotricha	138.067	-28.9719
Maireana astrotricha	138.106	-29.0202
Maireana astrotricha	135.529	-30.364
Maireana astrotricha	135.606	-30.3181
Maireana astrotricha	135.508	-30.3969
Maireana astrotricha	135.347	-30.3914
Maireana astrotricha	135.632	-30.3648
Maireana astrotricha	135.585	-30.3019
Maireana astrotricha	135.607	-30.3221
Maireana astrotricha	139.563	-31.2063
Maireana astrotricha	139.142	-30.0982
Maireana astrotricha	139.539	-30.7076
Maireana astrotricha	138.639	-30.7504
Maireana astrotricha	140.795	-31.684
Maireana astrotricha	140.628	-32.2273
Maireana astrotricha	139.146	-30.1091
Maireana astrotricha	140.911	-28.2691
Maireana astrotricha	140.74	-30.2522
Maireana astrotricha	139.107	-30.1843
Maireana astrotricha	140.701	-31.5661
Maireana astrotricha	139.312	-30.7059
Maireana astrotricha	138.975	-30.9541
Maireana astrotricha	138.556	-30.5229
Maireana astrotricha	139.328	-31.4144
Maireana astrotricha	138.521	-30.7446
Maireana astrotricha	140.842	-31.6574
Maireana astrotricha	140.119	-30.5344
Maireana astrotricha	139.138	-30.044
Maireana astrotricha	138.553	-30.5251
Maireana astrotricha	139.58	-30.6623
Maireana astrotricha	140.89	-31.7717
Maireana astrotricha	138.616	-30.773
Maireana astrotricha	139.373	-31.101
Maireana astrotricha	139.154	-30.1191
Maireana astrotricha	139.343	-31.393
Maireana astrotricha	138.554	-30.7547
Maireana astrotricha	138.949	-31.1201
Maireana astrotricha	139.694	-30.5232
Maireana astrotricha	139.138	-30.0602
Maireana astrotricha	139.563	-31.2075
Maireana astrotricha	138.538	-30.7498
Maireana astrotricha	139.67	-30.5222
Maireana astrotricha	140.659	-31.6638
Maireana astrotricha	138.633	-30.7584
Maireana astrotricha	140.843	-31.5238
Maireana astrotricha	139.149	-30.0008
Maireana astrotricha	139.106	-30.0634
Maireana astrotricha	139.406	-31.0074
Maireana astrotricha	138.605	-30.7831
Maireana astrotricha	139.335	-31.0707
Maireana astrotricha	139.354	-31.1023
Maireana astrotricha	138.554	-30.5314
Maireana astrotricha	139.229	-30.0011
Maireana astrotricha	138.539	-30.5131
Maireana astrotricha	139.196	-30.0304
Maireana astrotricha	139.125	-30.0204
Maireana astrotricha	139.149	-30.0721
Maireana astrotricha	140.677	-31.6063
Maireana astrotricha	140.827	-31.7372
Maireana astrotricha	139.233	-31.1081
Maireana astrotricha	140.885	-30.656
Maireana astrotricha	139.244	-31.5108
Maireana astrotricha	138.524	-30.5097
Maireana astrotricha	139.136	-30.0864
Maireana astrotricha	139.083	-30.0243
Maireana astrotricha	140.668	-31.7178
Maireana astrotricha	140.897	-31.8235
Maireana astrotricha	138.568	-30.5245
Maireana astrotricha	140.919	-32.0291
Maireana astrotricha	139.308	-30.7261
Maireana astrotricha	139.149	-30.0775
Maireana astrotricha	139.194	-30.0466
Maireana astrotricha	139.018	-30.0341
Maireana astrotricha	138.524	-30.5173
Maireana astrotricha	140.891	-32.4286
Maireana astrotricha	140.811	-28.483
Maireana astrotricha	139.617	-30.6146
Maireana astrotricha	139.227	-30.0055
Maireana astrotricha	139.984	-31.3898
Maireana astrotricha	140.78	-28.4636
Maireana astrotricha	139.701	-30.5224
Maireana astrotricha	139.321	-31.2139
Maireana astrotricha	139.137	-30.0007
Maireana astrotricha	139.885	-31.208
Maireana astrotricha	140.904	-31.6188
Maireana astrotricha	139.643	-31.8233
Maireana astrotricha	138.569	-30.4983
Maireana astrotricha	139.478	-30.7291
Maireana astrotricha	139.191	-30.0303
Maireana astrotricha	140.117	-30.5362
Maireana astrotricha	139.37	-31.3008
Maireana astrotricha	138.628	-30.786
Maireana astrotricha	139.301	-30.7039
Maireana astrotricha	139.535	-31.0616
Maireana astrotricha	138.531	-30.7646
Maireana astrotricha	139.082	-30.0351
Maireana astrotricha	138.569	-30.5209
Maireana astrotricha	140.576	-31.5436
Maireana astrotricha	139.435	-30.7282
Maireana astrotricha	138.965	-30.8926
Maireana astrotricha	140.751	-31.779
Maireana astrotricha	138.57	-30.7595
Maireana astrotricha	139.306	-30.6566
Maireana astrotricha	139.099	-30.1246
Maireana astrotricha	140.918	-32.252
Maireana astrotricha	140.926	-32.4086
Maireana astrotricha	138.629	-30.7894
Maireana astrotricha	140.764	-32.4574
Maireana astrotricha	140.664	-31.875
Maireana astrotricha	139.307	-31.0949
Maireana astrotricha	139.431	-30.7322
Maireana astrotricha	139.045	-30.1094
Maireana astrotricha	139.295	-30.7417
Maireana astrotricha	138.518	-30.7689
Maireana astrotricha	140.797	-28.4636
Maireana astrotricha	140.591	-30.7748
Maireana astrotricha	139.135	-30.09
Maireana astrotricha	140.926	-32.2714
Maireana astrotricha	140.321	-32.3736
Maireana astrotricha	140.131	-30.4739
Maireana astrotricha	139.116	-30.0672
Maireana astrotricha	139.359	-31.028
Maireana astrotricha	138.629	-30.7497
Maireana astrotricha	139.045	-30.1112
Maireana astrotricha	139.153	-30.0018
Maireana astrotricha	139.861	-31.175
Maireana astrotricha	140.476	-30.7305
Maireana astrotricha	139.543	-31.4058
Maireana astrotricha	139.68	-30.4467
Maireana astrotricha	141.451	-31.9652
Maireana astrotricha	142.018	-29.4152
Maireana astrotricha	141.101	-29.7485
Maireana astrotricha	141.601	-32.0652
Maireana astrotricha	141.701	-30.0818
Maireana astrotricha	142.251	-32.1652
Maireana astrotricha	141.118	-28.9985
Maireana astrotricha	141.151	-32.5485
Maireana astrotricha	141.668	-31.1652
Maireana astrotricha	142.418	-32.3985
Maireana astrotricha	142.734	-31.701
Maireana astrotricha	142.701	-31.0651
Maireana astrotricha	142.451	-31.9985
Maireana astrotricha	142.835	-30.0485
Maireana astrotricha	143.568	-34.6152
Maireana astrotricha	141.918	-29.0818
Maireana astrotricha	142.918	-31.6151
Maireana astrotricha	141.218	-31.8652
Maireana astrotricha	141.368	-31.9152
Maireana astrotricha	140.773	-26.8669
Maireana astrotricha	134.05	-24.43
Maireana astrotricha	134.48	-23.27
Maireana astrotricha	133.77	-23.23
Maireana astrotricha	137	-27.75
Maireana astrotricha	133.207	-25.3877
Maireana astrotricha	133.58	-24.4199
Maireana astrotricha	133.075	-24.5843
Maireana astrotricha	131.96	-25.4463
Maireana astrotricha	133.62	-24.4172
Maireana astrotricha	132.956	-25.5167
Maireana astrotricha	131.697	-25.0409
Maireana astrotricha	132.778	-25.4141
Maireana astrotricha	133.388	-24.976
Maireana astrotricha	133.32	-24.4795
Maireana astrotricha	133.073	-25.4175
Maireana astrotricha	140.873	-32.5192
Maireana astrotricha	139.3	-31.5
Maireana astrotricha	135.367	-30.7667
Maireana astrotricha	134.319	-27.9446
Maireana astrotricha	135.857	-32.1552
Maireana astrotricha	139.717	-27.1333
Maireana astrotricha	139.593	-33.2169
Maireana astrotricha	141.394	-32.4526
Maireana astrotricha	141.387	-32.1702
Maireana astrotricha	141.429	-32.2863
Maireana astrotricha	141.672	-33.3132
Maireana astrotricha	143.503	-34.757
Maireana astrotricha	141.436	-31.9974
Maireana astrotricha	141.119	-29.0051
Maireana astrotricha	141.092	-29.1347
Maireana astrotricha	141.091	-29.069
Maireana astrotricha	141.089	-29.1412
Maireana astrotricha	141.091	-29.069
Maireana astrotricha	141.064	-29.0102
Maireana astrotricha	141.005	-29.0201
Maireana astrotricha	141.004	-29.0203
Maireana astrotricha	141.005	-29.0202
Maireana astrotricha	141.038	-29.1474
Maireana astrotricha	141.111	-29.1548
Maireana astrotricha	140.996	-29.1694
Maireana astrotricha	141.035	-29.1344
Maireana astrotricha	140.996	-29.1693
Maireana astrotricha	141.14	-29.1393
Maireana astrotricha	140.991	-29.1377
Maireana astrotricha	141.058	-29.0808
Maireana astrotricha	141.058	-29.081
Maireana astrotricha	140.996	-29.2061
Maireana astrotricha	140.996	-29.2063
Maireana astrotricha	141.092	-29.0694
Maireana astrotricha	141.005	-29.0201
Maireana astrotricha	140.996	-29.2062
Maireana astrotricha	140.996	-29.1689
Maireana astrotricha	141.071	-29.0973
Maireana astrotricha	141.035	-29.1351
Maireana astrotricha	141.048	-29.1297
Maireana astrotricha	141.648	-33.134
Maireana astrotricha	142.571	-30.9022
Maireana astrotricha	141.043	-29.1691
Maireana astrotricha	141.043	-29.1687
Maireana astrotricha	141.14	-29.1393
Maireana astrotricha	139	-31.1
Maireana astrotricha	135.974	-27.9758
Maireana astrotricha	137.252	-29.65
Maireana astrotricha	138.05	-30.25
Maireana astrotricha	138.4	-31.4842
Maireana astrotricha	136.725	-29.3178
Maireana astrotricha	132.069	-25.2172
Maireana astrotricha	133.202	-25.3094
Maireana astrotricha	140.983	-31.0833
Maireana astrotricha	133.054	-24.1647
Maireana astrotricha	140.818	-32.5212
Maireana astrotricha	140.875	-32.5176
Maireana astrotricha	140.871	-32.5222
Maireana astrotricha	140.414	-32.7617
Maireana astrotricha	140.402	-32.726
Maireana astrotricha	140.305	-32.7801
Maireana astrotricha	140.825	-32.5212
Maireana astrotricha	140.415	-32.7139
Maireana astrotricha	140.356	-32.7592
Maireana astrotricha	139.961	-33.0131
Maireana astrotricha	139.792	-33.1072
Maireana astrotricha	139.789	-33.1117
Maireana astrotricha	139.962	-33.0113
Maireana astrotricha	139.751	-33.1997
Maireana astrotricha	139.793	-33.1036
Maireana astrotricha	139.868	-33.0403
Maireana astrotricha	139.756	-33.1944
Maireana astrotricha	139.756	-33.1979
Maireana astrotricha	136.591	-31.2791
Maireana astrotricha	136.552	-31.2411
Maireana astrotricha	136.594	-31.269
Maireana astrotricha	137.563	-31.7544
Maireana astrotricha	140.843	-32.0128
Maireana astrotricha	140.941	-32.0884
Maireana astrotricha	138.096	-31.9397
Maireana astrotricha	138.214	-31.8487
Maireana astrotricha	141.627	-29.3906
Maireana astrotricha	141.122	-29.0003
Maireana astrotricha	141.709	-29.076
Maireana astrotricha	141.744	-29.0299
Maireana astrotricha	141.627	-29.3886
Maireana astrotricha	141.743	-29.0291
Maireana astrotricha	141.738	-29.0013
Maireana astrotricha	141.869	-29.0905
Maireana astrotricha	139.55	-32.05
Maireana astrotricha	141.147	-23.7023
Maireana astrotricha	139.708	-24.6372
Maireana astrotricha	141.153	-23.7045
Maireana astrotricha	141.171	-23.7495
Maireana astrotricha	138.675	-25.9093
Maireana astrotricha	139.437	-25.6118
Maireana astrotricha	133.229	-25.6664
Maireana astrotricha	133.816	-25.1207
Maireana astrotricha	132.068	-24.4566
Maireana astrotricha	133.223	-25.5021
Maireana astrotricha	133.791	-25.0844
Maireana astrotricha	133.782	-25.0526
Maireana astrotricha	132.283	-24.5417
Maireana astrotricha	134.68	-22.625
Maireana astrotricha	131.648	-24.0383
Maireana astrotricha	131.972	-25.0897
Maireana astrotricha	136.919	-25.9478
Maireana astrotricha	137.688	-27.8908
Maireana astrotricha	132.017	-25.2094
Maireana astrotricha	136.551	-31.2425
Maireana astrotricha	138.259	-26.59
Maireana astrotricha	136.75	-27.6833
Maireana astrotricha	140.543	-25.8402
Maireana astrotricha	133.786	-23.2805
Maireana astrotricha	140.839	-28.4302
Maireana astrotricha	140.905	-28.283
Maireana astrotricha	140.886	-28.1413
Maireana astrotricha	140.844	-28.0969
Maireana astrotricha	139.477	-30.6406
Maireana astrotricha	132.971	-26.4817
Maireana astrotricha	137.555	-31.9194
Maireana astrotricha	138.067	-27.2328
Maireana astrotricha	138.293	-31.9094
Maireana astrotricha	132.861	-26.5592
Maireana astrotricha	133.378	-26.8751
Maireana astrotricha	140.47	-31.4357
Maireana astrotricha	132.78	-26.5235
Maireana astrotricha	139.907	-29.7368
Maireana astrotricha	139.567	-29.9749
Maireana astrotricha	132.854	-26.6164
Maireana astrotricha	139.957	-29.7282
Maireana astrotricha	139.763	-29.556
Maireana astrotricha	133.273	-26.6256
Maireana astrotricha	132.864	-26.8253
Maireana astrotricha	138.292	-31.9103
Maireana astrotricha	138.101	-27.4261
Maireana astrotricha	138.797	-29.5606
Maireana astrotricha	138.77	-29.3745
Maireana astrotricha	138.652	-30.578
Maireana astrotricha	138.523	-30.5161
Maireana astrotricha	138.623	-30.5551
Maireana astrotricha	138.559	-30.5306
Maireana astrotricha	138.523	-30.5164
Maireana astrotricha	138.589	-30.5507
Maireana astrotricha	138.587	-30.551
Maireana astrotricha	138.561	-30.5301
Maireana astrotricha	136.378	-30.3845
Maireana astrotricha	136.078	-30.3448
Maireana astrotricha	132.981	-26.9488
Maireana astrotricha	135.88	-32.1265
Maireana astrotricha	134.469	-26.5587
Maireana astrotricha	140.246	-31.9501
Maireana astrotricha	138.167	-31.5
Maireana astrotricha	142.401	-32.3654
Maireana astrotricha	141.718	-31.082
Maireana astrotricha	139.085	-24.934
Maireana astrotricha	137.209	-30.7334
Maireana astrotricha	139.566	-29.9769
Maireana astrotricha	139.914	-29.9506
Maireana astrotricha	139.956	-29.7297
Maireana astrotricha	138.292	-31.9108
Maireana astrotricha	134.474	-26.5603
Maireana astrotricha	140.568	-32.5861
Maireana astrotricha	138.698	-30.3236
Maireana astrotricha	141.697	-31.0802
Maireana astrotricha	141.717	-31.066
Maireana astrotricha	141.741	-31.0796
Maireana astrotricha	140.177	-31.9804
Maireana astrotricha	140.223	-31.9498
Maireana astrotricha	139.998	-32.0083
Maireana astrotricha	140.174	-32.6738
Maireana astrotricha	140.857	-32.6078
Maireana astrotricha	140.148	-32.7521
Maireana astrotricha	140.447	-33.0622
Maireana astrotricha	134.099	-28.6042
Maireana astrotricha	134.097	-28.531
Maireana astrotricha	134.491	-28.3777
Maireana astrotricha	134.426	-28.3697
Maireana astrotricha	138.949	-31.4295
Maireana astrotricha	138.852	-31.482
Maireana astrotricha	138.973	-31.4957
Maireana astrotricha	138.914	-31.4406
Maireana astrotricha	139.54	-30.6529
Maireana astrotricha	139.345	-30.5641
Maireana astrotricha	139.522	-30.6393
Maireana astrotricha	137.738	-29.6375
Maireana astrotricha	137.808	-29.6384
Maireana astrotricha	137.735	-29.6515
Maireana astrotricha	138.383	-31.15
Maireana astrotricha	139.269	-31.3875
Maireana astrotricha	139.083	-31.4167
Maireana astrotricha	140.701	-23.5487
Maireana astrotricha	138.529	-25.5065
Maireana astrotricha	138.608	-23.8928
Maireana astrotricha	136.597	-29.1831
Maireana astrotricha	135.7	-29.4917
Maireana astrotricha	134.381	-28.6056
Maireana astrotricha	137.85	-32.7
Maireana astrotricha	139.467	-29.9167
Maireana astrotricha	136.817	-31.3697
Maireana astrotricha	133.417	-24.3333
Maireana astrotricha	134.033	-24.5
Maireana astrotricha	133.4	-24.4
Maireana astrotricha	137.622	-31.6083
Maireana astrotricha	135.517	-26.4667
Maireana astrotricha	134.762	-29.0201
Maireana astrotricha	135.517	-26.4664
Maireana astrotricha	136.567	-29.15
Maireana astrotricha	131.068	-25.3487
Maireana astrotricha	138.583	-31.3333
Maireana astrotricha	135.483	-26.4667
Maireana astrotricha	137.671	-29.6558
Maireana astrotricha	135.183	-29.2892
Maireana astrotricha	135.181	-29.1569
Maireana astrotricha	137.671	-29.6558
Maireana astrotricha	137.736	-29.6514
Maireana astrotricha	139.754	-33.1958
Maireana astrotricha	138.101	-35.5984
Maireana astrotricha	137.75	-32.6775
Maireana astrotricha	137.755	-32.6399
Maireana astrotricha	137.748	-32.7019
Maireana astrotricha	137.801	-32.742
Maireana astrotricha	140.57	-32.5846
Maireana astrotricha	140.091	-32.6551
Maireana astrotricha	140.613	-32.5352
Maireana astrotricha	140.575	-32.5666
Maireana astrotricha	138.905	-31.2033
Maireana astrotricha	139.665	-29.842
Maireana astrotricha	133.036	-25.9639
Maireana astrotricha	133.636	-25.4472
Maireana astrotricha	134.786	-27.2139
Maireana astrotricha	133.036	-24.5972
Maireana astrotricha	134.802	-26.9472
Maireana astrotricha	134.169	-28.0472
Maireana astrotricha	139.543	-25.2627
Maireana astrotricha	142.185	-29.2633
Maireana astrotricha	141.638	-31.0879
Maireana astrotricha	142.618	-31.7432
Maireana astrotricha	142.65	-31.7353
Maireana astrotricha	141.592	-31.3302
Maireana astrotricha	138.531	-30.6564
Maireana astrotricha	139.95	-26.8133
Maireana astrotricha	139.204	-30.5708
Maireana astrotricha	140.311	-32.6661
Maireana astrotricha	138.391	-30.2692
Maireana astrotricha	135.514	-30.3936
Maireana astrotricha	139.949	-26.8133
Maireana astrotricha	138.069	-29.1059
Maireana astrotricha	140.73	-32.1333
Maireana astrotricha	140.582	-32.1864
Maireana astrotricha	140.528	-32.1961
Maireana astrotricha	140.73	-32.1331
Maireana astrotricha	140.609	-32.182
Maireana astrotricha	140.652	-32.1657
Maireana astrotricha	140.641	-32.1693
Maireana astrotricha	140.616	-32.1796
Maireana astrotricha	140.712	-32.1408
Maireana astrotricha	140.598	-32.1838
Maireana astrotricha	140.536	-32.1945
Maireana astrotricha	140.668	-32.1583
Maireana astrotricha	140.589	-32.1853
Maireana astrotricha	140.689	-32.1499
Maireana astrotricha	140.785	-32.1186
Maireana astrotricha	140.575	-32.1874
Maireana astrotricha	140.658	-32.1627
Maireana astrotricha	140.615	-32.1795
Maireana astrotricha	140.63	-32.1736
Maireana astrotricha	140.652	-32.1659
Maireana astrotricha	140.536	-32.1947
Maireana astrotricha	140.588	-32.1852
Maireana astrotricha	140.557	-32.1906
Maireana astrotricha	140.561	-32.1902
Maireana astrotricha	140.57	-32.1883
Maireana astrotricha	140.668	-32.1585
Maireana astrotricha	140.582	-32.1862
Maireana astrotricha	140.483	-32.2065
Maireana astrotricha	140.557	-32.1908
Maireana astrotricha	140.545	-32.1931
Maireana astrotricha	140.622	-32.1766
Maireana astrotricha	140.63	-32.1734
Maireana astrotricha	140.641	-32.1691
Maireana astrotricha	140.571	-32.1885
Maireana astrotricha	140.712	-32.1406
Maireana astrotricha	140.483	-32.2067
Maireana astrotricha	140.598	-32.1836
Maireana astrotricha	140.552	-32.1916
Maireana astrotricha	140.658	-32.1629
Maireana astrotricha	140.689	-32.1501
Maireana astrotricha	140.622	-32.1768
Maireana astrotricha	140.561	-32.19
Maireana astrotricha	140.736	-32.131
Maireana astrotricha	140.609	-32.1819
Maireana astrotricha	140.575	-32.1876
Maireana astrotricha	140.552	-32.1918
Maireana astrotricha	141.622	-31.4155
Maireana astrotricha	142.417	-32.4
Maireana astrotricha	141.644	-30.9889
Maireana astrotricha	133.542	-27.2043
Maireana astrotricha	136.617	-29.8667
Maireana astrotricha	136.959	-31.0047
Maireana astrotricha	137.51	-30.7735
Maireana astrotricha	136.893	-30.9693
Maireana astrotricha	139.333	-32.1167
Maireana astrotricha	140.208	-31.0661
Maireana astrotricha	138.507	-31.1331
Maireana astrotricha	142.4	-31.2
Maireana astrotricha	136.699	-27.7456
Maireana astrotricha	140.375	-32.6333
Maireana astrotricha	140.333	-31.9
Maireana astrotricha	139.6	-30.6333
Maireana astrotricha	139.283	-30.55
Maireana astrotricha	139.517	-31.675
Maireana astrotricha	139.983	-31.2167
Maireana astrotricha	138.183	-31.6681
Maireana astrotricha	140.333	-33.0833
Maireana astrotricha	139.833	-33.25
Maireana astrotricha	140.748	-32.2456
Maireana astrotricha	140.583	-32.1833
Maireana astrotricha	140.5	-32.6
Maireana astrotricha	137.6	-32.6651
Maireana astrotricha	133.783	-23.2333
Maireana astrotricha	138.03	-30.0275
Maireana astrotricha	141.698	-31.0822
Maireana cheelii	142.759	-36.1033
Maireana cheelii	144.121	-34.8015
Maireana cheelii	144.167	-34.8
Maireana cheelii	143.867	-35.8
Maireana cheelii	142.917	-36.25
Maireana cheelii	142.958	-36.3167
Maireana cheelii	142.95	-36.2667
Maireana cheelii	143.672	-35.649
Maireana cheelii	143.669	-35.6559
Maireana cheelii	144.392	-36.0983
Maireana cheelii	142.964	-36.0997
Maireana cheelii	142.909	-35.9488
Maireana cheelii	142.867	-36.061
Maireana cheelii	142.9	-36.0388
Maireana cheelii	142.909	-36.1722
Maireana cheelii	144.367	-36.1398
Maireana cheelii	144.258	-36.0044
Maireana cheelii	143.705	-35.6302
Maireana cheelii	142.884	-35.9615
Maireana cheelii	143.594	-35.6758
Maireana cheelii	143.728	-35.5423
Maireana cheelii	144.968	-35.532
Maireana cheelii	143.576	-35.7779
Maireana cheelii	142.935	-36.2483
Maireana cheelii	143.86	-35.8066
Maireana cheelii	142.952	-36.315
Maireana cheelii	144.787	-34.8336
Maireana cheelii	142.912	-36.2277
Maireana cheelii	143.588	-35.6875
Maireana cheelii	143.791	-35.5068
Maireana cheelii	144.85	-34.5
Maireana cheelii	143.698	-35.594
Maireana cheelii	142.779	-36.0931
Maireana cheelii	143.591	-35.7838
Maireana cheelii	143.596	-35.7806
Maireana cheelii	143.695	-35.6041
Maireana cheelii	143.728	-35.5424
Maireana cheelii	143.705	-35.6303
Maireana cheelii	143.681	-35.5877
Maireana cheelii	143.695	-35.6042
Maireana cheelii	144.068	-35.5022
Maireana cheelii	144.017	-35.5333
Maireana cheelii	144.033	-35.55
Maireana cheelii	143.625	-35.6894
Maireana cheelii	142.905	-36.5375
Maireana cheelii	144.815	-35.1992
Maireana cheelii	142.859	-36.0997
Maireana cheelii	142.78	-36.0811
Maireana cheelii	142.833	-36.1172
Maireana cheelii	142.943	-36.0983
Maireana cheelii	142.933	-36.0416
Maireana cheelii	142.881	-35.8738
Maireana cheelii	142.869	-36.0608
Maireana cheelii	143.247	-35.893
Maireana cheelii	143.111	-35.9791
Maireana cheelii	142.882	-35.9361
Maireana cheelii	142.901	-35.9494
Maireana cheelii	143.016	-35.9402
Maireana cheelii	143.056	-35.8763
Maireana cheelii	142.807	-36.1147
Maireana cheelii	142.859	-35.9616
Maireana cheelii	142.889	-36.0694
Maireana cheelii	142.886	-35.9341
Maireana cheelii	144.754	-35.0493
Maireana cheelii	143.683	-35.5667
Maireana cheelii	143.683	-35.5833
Maireana cheelii	142.889	-36.0758
Maireana cheelii	142.921	-36.0675
Maireana cheelii	145.417	-35.0833
Maireana cheelii	144.8	-35.1
Maireana cheelii	144.895	-34.5715
Maireana cheelii	144.785	-34.8485
Maireana cheelii	144.051	-35.5318
Maireana cheelii	144.818	-35.1985
Maireana cheelii	144.168	-34.7985
Maireana cheelii	144.835	-35.1651
Maireana cheelii	144.818	-35.1318
Maireana cheelii	144.701	-35.1651
Maireana cheelii	145.045	-35.0149
Maireana cheelii	144.582	-35.2821
Maireana cheelii	145.13	-35.0035
Maireana cheelii	144.951	-35.5151
Maireana cheelii	143.564	-35.732
Maireana cheelii	142.96	-36.3151
Maireana cheelii	142.759	-36.1031
Maireana cheelii	143.685	-35.5651
Maireana cheelii	143.562	-35.7844
Maireana cheelii	143.689	-35.58
Maireana cheelii	143.532	-35.7705
Maireana cheelii	143.624	-35.7319
Maireana cheelii	143.868	-35.7985
Maireana cheelii	143.685	-35.5901
Maireana cheelii	143.637	-35.6638
Maireana cheelii	142.951	-36.2651
Maireana cheelii	143.583	-35.7709
Maireana cheelii	143.574	-35.7736
Maireana cheelii	143.624	-35.6908
Maireana cheelii	143.685	-35.5818
Maireana cheelii	142.759	-36.1038
Maireana cheelii	143.702	-35.6143
Maireana cheelii	143.681	-35.5876
Maireana cheelii	144.871	-34.9809
Maireana cheelii	143.893	-34.804
Maireana cheelii	144.826	-34.7758
Maireana cheelii	144.705	-34.7366
Maireana cheelii	144.829	-34.6758
Maireana cheelii	144.704	-34.7365
Maireana cheelii	144.826	-34.7761
Maireana cheelii	144.705	-34.7365
Maireana cheelii	144.83	-34.6746
Maireana cheelii	147.475	-30.3649
Maireana cheelii	147.429	-30.538
Maireana cheelii	147.438	-30.412
Maireana cheelii	147.325	-31.3634
Maireana cheelii	144.695	-35.1654
Maireana cheelii	144.894	-34.573
Maireana cheelii	144.994	-35.0059
Maireana cheelii	144.851	-34.856
Maireana cheelii	145.046	-35.015
Maireana cheelii	144.667	-35.1167
Maireana cheelii	144.934	-35.532
Maireana cheelii	142.91	-36.173
Maireana cheelii	143.583	-35.7725
Maireana cheelii	143.589	-35.7688
Maireana cheelii	142.914	-36.1816
Maireana cheelii	142.838	-36.1191
Maireana cheelii	144.233	-34.8763
Maireana cheelii	144.783	-34.7613
Maireana cheelii	143.683	-35.5917
Maireana cheelii	144.369	-36.078
Maireana cheelii	143.619	-35.698
Maireana cheelii	143.791	-35.5066
Maireana cheelii	143.595	-35.765
Maireana cheelii	143.532	-35.7691
Maireana cheelii	143.591	-35.6761
Maireana cheelii	143.588	-35.7716
Maireana cheelii	143.577	-35.7241
Maireana cheelii	143.693	-35.6133
Maireana cheelii	142.844	-36.0079
Maireana cheelii	143.558	-35.791
Maireana cheelii	142.897	-35.9272
Maireana cheelii	144.888	-35.0097
Maireana cheelii	145.006	-35.004
Maireana cheelii	144.197	-34.8699
Maireana cheelii	144.243	-34.7766
Maireana cheelii	144.244	-34.8157
Maireana cheelii	144.861	-35.0083
Maireana cheelii	144.873	-35.0046
Maireana cheelii	144.867	-35.0048
Maireana cheelii	144.789	-35.0676
Maireana cheelii	144.84	-34.8697
Maireana cheelii	144.034	-34.9452
Maireana cheelii	144.012	-34.9376
Maireana cheelii	144.012	-34.945
Maireana cheelii	144.34	-34.7645
Maireana cheelii	144.834	-34.9333
Maireana cheelii	144.424	-35.241
Maireana cheelii	143.67	-35.2938
Maireana cheelii	144.663	-35.3286
Maireana cheelii	143.669	-35.3027
Maireana cheelii	143.671	-35.3101
Maireana cheelii	143.669	-35.2973
Maireana cheelii	144.656	-35.3125
Maireana cheelii	144.24	-34.8737
Maireana cheelii	144.24	-34.8737
Maireana cheelii	143.532	-35.7706
Maireana cheelii	143.795	-35.5048
Maireana cheelii	142.79	-36.0033
Maireana cheelii	144.376	-36.0592
Maireana cheelii	144.43	-36.1476
Maireana cheelii	143.617	-35.749
Maireana cheelii	143.729	-35.5401
Maireana decalvans	147.567	-30.9371
Maireana decalvans	147.715	-30.7913
Maireana decalvans	147.519	-30.6494
Maireana decalvans	146.333	-27.5
Maireana decalvans	144.661	-37.7441
Maireana decalvans	144.894	-37.7827
Maireana decalvans	147.489	-30.9594
Maireana decalvans	147.568	-30.6011
Maireana decalvans	145.527	-36.0572
Maireana decalvans	147.583	-30.9456
Maireana decalvans	144.718	-37.7541
Maireana decalvans	147.583	-30.9518
Maireana decalvans	150.849	-25.6741
Maireana decalvans	145.968	-28.1091
Maireana decalvans	144.652	-37.7444
Maireana decalvans	147.592	-30.9558
Maireana decalvans	147.496	-30.9405
Maireana decalvans	139.5	-33.5
Maireana decalvans	147.507	-30.9614
Maireana decalvans	144.68	-37.7111
Maireana decalvans	143.972	-35.9713
Maireana decalvans	144.725	-37.8333
Maireana decalvans	144.475	-37.8475
Maireana decalvans	147.508	-30.64
Maireana decalvans	144.667	-37.7105
Maireana decalvans	148.4	-31.1667
Maireana decalvans	142.568	-34.9483
Maireana decalvans	144.519	-37.7922
Maireana decalvans	147.501	-30.7
Maireana decalvans	144.513	-37.8488
Maireana decalvans	151.592	-26.879
Maireana decalvans	150.272	-26.9136
Maireana decalvans	144.77	-37.6655
Maireana decalvans	144.431	-36.2261
Maireana decalvans	144.794	-37.9241
Maireana decalvans	147.495	-31.0385
Maireana decalvans	147.463	-29.7213
Maireana decalvans	147.485	-30.9064
Maireana decalvans	147.47	-30.9014
Maireana decalvans	147.53	-31.0302
Maireana decalvans	144.743	-37.8655
Maireana decalvans	142.759	-36.1033
Maireana decalvans	147.568	-31.1015
Maireana decalvans	144.692	-37.6755
Maireana decalvans	147.495	-30.9338
Maireana decalvans	147.504	-30.9132
Maireana decalvans	144.683	-37.7097
Maireana decalvans	147.167	-31.3333
Maireana decalvans	144.713	-37.82
Maireana decalvans	144.826	-37.6538
Maireana decalvans	144.785	-37.765
Maireana decalvans	150.833	-25.6667
Maireana decalvans	146.717	-35.2333
Maireana decalvans	144.379	-36.2846
Maireana decalvans	150.155	-26.8639
Maireana decalvans	149.705	-27.2886
Maireana decalvans	144.405	-36.2851
Maireana decalvans	142.568	-34.865
Maireana decalvans	144.655	-37.7444
Maireana decalvans	150.748	-26.574
Maireana decalvans	147.543	-30.5671
Maireana decalvans	144.664	-37.7441
Maireana decalvans	144.57	-37.7827
Maireana decalvans	144.76	-37.7402
Maireana decalvans	144.412	-36.2583
Maireana decalvans	143.414	-36.2797
Maireana decalvans	143.417	-36.2874
Maireana decalvans	144.365	-36.4975
Maireana decalvans	143.416	-36.2833
Maireana decalvans	142.777	-36.2118
Maireana decalvans	142.38	-34.5032
Maireana decalvans	143.673	-36.2989
Maireana decalvans	140.535	-34.368
Maireana decalvans	140.538	-34.3635
Maireana decalvans	140.538	-34.3631
Maireana decalvans	140.538	-34.3635
Maireana decalvans	140.538	-34.3632
Maireana decalvans	140.538	-34.3635
Maireana decalvans	140.538	-34.3631
Maireana decalvans	140.538	-34.3635
Maireana decalvans	140.538	-34.3631
Maireana decalvans	140.538	-34.3635
Maireana decalvans	140.538	-34.3632
Maireana decalvans	147.964	-33.4565
Maireana decalvans	145.251	-36.6816
Maireana decalvans	143.354	-35.9213
Maireana decalvans	144.185	-36.2755
Maireana decalvans	143.516	-35.8955
Maireana decalvans	143.613	-35.9522
Maireana decalvans	143.347	-35.6719
Maireana decalvans	144.306	-36.1855
Maireana decalvans	144.497	-37.9625
Maireana decalvans	149.71	-31.007
Maireana decalvans	148.967	-28.1
Maireana decalvans	145.967	-28.1167
Maireana decalvans	148.817	-28.35
Maireana decalvans	142.393	-34.61
Maireana decalvans	144.773	-37.7486
Maireana decalvans	144.316	-37.6931
Maireana decalvans	145.817	-30.1167
Maireana decalvans	144.794	-36.1919
Maireana decalvans	144.805	-36.1633
Maireana decalvans	143.105	-36.3466
Maireana decalvans	144.787	-36.163
Maireana decalvans	143.106	-36.3272
Maireana decalvans	144.565	-37.9366
Maireana decalvans	144.569	-37.9352
Maireana decalvans	144.737	-37.7724
Maireana decalvans	144.465	-37.6802
Maireana decalvans	144.69	-37.8331
Maireana decalvans	144.666	-37.8557
Maireana decalvans	144.504	-37.6904
Maireana decalvans	144.69	-37.7465
Maireana decalvans	144.693	-37.8194
Maireana decalvans	144.7	-36.9388
Maireana decalvans	144.724	-37.7905
Maireana decalvans	143.084	-35.6502
Maireana decalvans	142.423	-35.795
Maireana decalvans	142.886	-35.8441
Maireana decalvans	143.713	-35.5251
Maireana decalvans	143.708	-35.5211
Maireana decalvans	144.064	-35.7739
Maireana decalvans	144.584	-37.6566
Maireana decalvans	144.351	-38.01
Maireana decalvans	144.461	-37.8788
Maireana decalvans	145.86	-34.8361
Maireana decalvans	138.513	-34.9463
Maireana decalvans	145.617	-35.1333
Maireana decalvans	138.482	-35.163
Maireana decalvans	148.431	-31.1907
Maireana decalvans	147.471	-30.8982
Maireana decalvans	148.201	-31.2201
Maireana decalvans	147.273	-30.9394
Maireana decalvans	147.927	-30.1432
Maireana decalvans	147.947	-31.0616
Maireana decalvans	148.018	-32.4179
Maireana decalvans	148.041	-32.3979
Maireana decalvans	148.129	-32.3367
Maireana decalvans	147.797	-31.0563
Maireana decalvans	148.042	-31.4137
Maireana decalvans	150.445	-28.7017
Maireana decalvans	147.191	-30.8231
Maireana decalvans	148.348	-31.3143
Maireana decalvans	148.14	-31.0438
Maireana decalvans	147.851	-31.0578
Maireana decalvans	148.129	-32.3367
Maireana decalvans	148.041	-32.3979
Maireana decalvans	148.018	-32.4179
Maireana decalvans	150.445	-28.7017
Maireana decalvans	148.431	-31.1907
Maireana decalvans	148.042	-31.4137
Maireana decalvans	147.851	-31.0578
Maireana decalvans	148.201	-31.2201
Maireana decalvans	148.348	-31.3143
Maireana decalvans	147.797	-31.0563
Maireana decalvans	148.14	-31.0438
Maireana decalvans	147.947	-31.0616
Maireana decalvans	147.223	-30.9684
Maireana decalvans	147.849	-30.3062
Maireana decalvans	147.885	-30.25
Maireana decalvans	147.191	-30.8231
Maireana decalvans	147.471	-30.8982
Maireana decalvans	147.927	-30.1432
Maireana decalvans	147.273	-30.9394
Maireana decalvans	150.073	-31.2734
Maireana decalvans	147.87	-31.322
Maireana decalvans	148.025	-31.475
Maireana decalvans	148.266	-31.2942
Maireana decalvans	149.187	-29.9833
Maireana decalvans	147.854	-31.3881
Maireana decalvans	147.821	-31.7144
Maireana decalvans	148.201	-31.3461
Maireana decalvans	147.733	-31.8295
Maireana decalvans	147.979	-29.9179
Maireana decalvans	149.576	-28.6505
Maireana decalvans	149.183	-28.9062
Maireana decalvans	149.032	-29.0032
Maireana decalvans	149.501	-29.067
Maireana decalvans	149.253	-29.0378
Maireana decalvans	149.396	-28.765
Maireana decalvans	143.339	-36.281
Maireana decalvans	144.485	-37.7721
Maireana decalvans	144.685	-36.3123
Maireana decalvans	144.656	-37.9212
Maireana decalvans	144.838	-37.7047
Maireana decalvans	143.5	-30.75
Maireana decalvans	144.5	-37.9667
[truncated: 15,404 more rows]
