# Supplementary material for: Biogeography of Australian Camphorosmeae and Diversification in Climatic Space and Across Arid Habitat Types
Source: Ecol Evol. 2024 Nov 14;14(11):e70558. doi: 10.1002/ece3.70558 (PMC11563692; doi:10.1002/ece3.70558)
Supplement: Supplementary file 3 — Table S2. Percentage of occurrence points per species across subregions. [file ECE3-14-e70558-s001.xlsx]

## Sheet: 103 Included Species - ALL
Region	Species	Count	Percentage
Southwest Interzone	Didymanthus roei	31	15.736
Southwestern	Didymanthus roei	147	74.6193
Western Desert	Didymanthus roei	19	9.64467
Adelaide	Dissocarpus biflorus	68	5.66195
Central Queensland	Dissocarpus biflorus	14	1.1657
Eastern Desert	Dissocarpus biflorus	810	67.4438
Eastern Queensland	Dissocarpus biflorus	10	0.832639
Eyre Peninsula	Dissocarpus biflorus	281	23.3972
Nullarbor	Dissocarpus biflorus	14	1.1657
Southeastern	Dissocarpus biflorus	2	0.166528
Victoria	Dissocarpus biflorus	1	0.0832639
Western Desert	Dissocarpus biflorus	1	0.0832639
Eastern Desert	Dissocarpus fontinalis	79	97.5309
Eyre Peninsula	Dissocarpus fontinalis	2	2.46914
Adelaide	Dissocarpus paradoxus	361	6.4155
Central Desert	Dissocarpus paradoxus	3	0.0533144
Central Queensland	Dissocarpus paradoxus	11	0.195486
Eastern Desert	Dissocarpus paradoxus	4793	85.1786
Eyre Peninsula	Dissocarpus paradoxus	278	4.94047
Great Sandy Desert Interzone	Dissocarpus paradoxus	13	0.231029
Nullarbor	Dissocarpus paradoxus	13	0.231029
Southeastern	Dissocarpus paradoxus	3	0.0533144
Southwest Interzone	Dissocarpus paradoxus	5	0.0888573
Southwestern	Dissocarpus paradoxus	1	0.0177715
Victoria	Dissocarpus paradoxus	1	0.0177715
Western Desert	Dissocarpus paradoxus	145	2.57686
Southwest Interzone	Enchylaena lanata	81	26.8212
Southwestern	Enchylaena lanata	134	44.3709
Western Desert	Enchylaena lanata	87	28.8079
Adelaide	Enchylaena tomentosa	8081	27.831
Arnhem Land	Enchylaena tomentosa	6	0.020664
Cape York Peninsula	Enchylaena tomentosa	7	0.024108
Central Desert	Enchylaena tomentosa	68	0.234192
Central Queensland	Enchylaena tomentosa	95	0.32718
Eastern Desert	Enchylaena tomentosa	14850	51.1434
Eastern Queensland	Enchylaena tomentosa	218	0.750792
Eyre Peninsula	Enchylaena tomentosa	1906	6.56427
Great Sandy Desert Interzone	Enchylaena tomentosa	36	0.123984
Hampton	Enchylaena tomentosa	52	0.179088
Kimberley Plateau	Enchylaena tomentosa	4	0.013776
Nullarbor	Enchylaena tomentosa	507	1.74611
Southeastern	Enchylaena tomentosa	863	2.97217
Southwest Interzone	Enchylaena tomentosa	122	0.420168
Southwestern	Enchylaena tomentosa	332	1.14341
Victoria	Enchylaena tomentosa	1223	4.21201
Western Desert	Enchylaena tomentosa	666	2.2937
Western Desert	Eremophea aggregata	8	100
Central Desert	Eremophea spinosa	5	1.95312
Central Queensland	Eremophea spinosa	4	1.5625
Eastern Desert	Eremophea spinosa	124	48.4375
Eyre Peninsula	Eremophea spinosa	3	1.17188
Great Sandy Desert Interzone	Eremophea spinosa	2	0.78125
Nullarbor	Eremophea spinosa	1	0.390625
Western Desert	Eremophea spinosa	117	45.7031
Adelaide	Eriochiton sclerolaenoides	696	18.5304
Central Desert	Eriochiton sclerolaenoides	1	0.0266241
Eastern Desert	Eriochiton sclerolaenoides	1941	51.6773
Eyre Peninsula	Eriochiton sclerolaenoides	408	10.8626
Hampton	Eriochiton sclerolaenoides	23	0.612354
Nullarbor	Eriochiton sclerolaenoides	404	10.7561
Southeastern	Eriochiton sclerolaenoides	1	0.0266241
Southwest Interzone	Eriochiton sclerolaenoides	72	1.91693
Southwestern	Eriochiton sclerolaenoides	13	0.346113
Victoria	Eriochiton sclerolaenoides	4	0.106496
Western Desert	Eriochiton sclerolaenoides	193	5.13845
Great Sandy Desert Interzone	Maireana amoena	2	1.16959
Southwest Interzone	Maireana amoena	37	21.6374
Southwestern	Maireana amoena	33	19.2982
Western Desert	Maireana amoena	99	57.8947
Adelaide	Maireana aphylla	689	21.0703
Central Queensland	Maireana aphylla	2	0.0611621
Eastern Desert	Maireana aphylla	2329	71.2232
Eyre Peninsula	Maireana aphylla	150	4.58716
Nullarbor	Maireana aphylla	3	0.0917431
Southeastern	Maireana aphylla	26	0.795107
Victoria	Maireana aphylla	20	0.611621
Western Desert	Maireana aphylla	51	1.55963
Adelaide	Maireana appressa	253	17.9178
Central Queensland	Maireana appressa	3	0.212465
Eastern Desert	Maireana appressa	983	69.6176
Eyre Peninsula	Maireana appressa	90	6.37394
Nullarbor	Maireana appressa	18	1.27479
Southeastern	Maireana appressa	1	0.0708215
Southwest Interzone	Maireana appressa	9	0.637394
Southwestern	Maireana appressa	11	0.779037
Victoria	Maireana appressa	1	0.0708215
Western Desert	Maireana appressa	43	3.04533
Southwest Interzone	Maireana atkinsiana	6	8.69565
Southwestern	Maireana atkinsiana	22	31.8841
Western Desert	Maireana atkinsiana	41	59.4203
Adelaide	Maireana brevifolia	8343	65.8433
Central Desert	Maireana brevifolia	1	0.00789204
Eastern Desert	Maireana brevifolia	2709	21.3795
Eyre Peninsula	Maireana brevifolia	1417	11.183
Nullarbor	Maireana brevifolia	29	0.228869
Southeastern	Maireana brevifolia	7	0.0552443
Southwest Interzone	Maireana brevifolia	13	0.102596
Southwestern	Maireana brevifolia	101	0.797096
Victoria	Maireana brevifolia	38	0.299897
Western Desert	Maireana brevifolia	13	0.102596
Central Desert	Maireana campanulata	4	1.0582
Central Queensland	Maireana campanulata	15	3.96825
Eastern Desert	Maireana campanulata	309	81.746
Nullarbor	Maireana campanulata	4	1.0582
Western Desert	Maireana campanulata	46	12.1693
Adelaide	Maireana cannonii	1	2.5
Eastern Desert	Maireana cannonii	12	30
Eyre Peninsula	Maireana cannonii	27	67.5
Central Queensland	Maireana carnosa	2	0.424628
Eastern Desert	Maireana carnosa	54	11.465
Eyre Peninsula	Maireana carnosa	2	0.424628
Great Sandy Desert Interzone	Maireana carnosa	8	1.69851
Southwest Interzone	Maireana carnosa	64	13.5881
Southwestern	Maireana carnosa	112	23.7792
Western Desert	Maireana carnosa	229	48.62
Adelaide	Maireana ciliata	24	9.12548
Eastern Desert	Maireana ciliata	228	86.692
Eyre Peninsula	Maireana ciliata	10	3.80228
Southeastern	Maireana ciliata	1	0.380228
Eastern Desert	Maireana convexa	1	0.581395
Southwestern	Maireana convexa	2	1.16279
Western Desert	Maireana convexa	169	98.2558
Adelaide	Maireana coronata	12	1.15385
Central Queensland	Maireana coronata	26	2.5
Eastern Desert	Maireana coronata	987	94.9038
Southeastern	Maireana coronata	1	0.0961538
Western Desert	Maireana coronata	14	1.34615
Central Queensland	Maireana dichoptera	16	50
Eastern Desert	Maireana dichoptera	15	46.875
Eastern Queensland	Maireana dichoptera	1	3.125
Adelaide	Maireana enchylaenoides	1811	31.3865
Central Queensland	Maireana enchylaenoides	3	0.0519931
Eastern Desert	Maireana enchylaenoides	2707	46.9151
Eastern Queensland	Maireana enchylaenoides	3	0.0519931
Eyre Peninsula	Maireana enchylaenoides	258	4.4714
Great Sandy Desert Interzone	Maireana enchylaenoides	1	0.017331
Nullarbor	Maireana enchylaenoides	1	0.017331
Southeastern	Maireana enchylaenoides	485	8.40555
Southwestern	Maireana enchylaenoides	24	0.415945
Victoria	Maireana enchylaenoides	475	8.23224
Western Desert	Maireana enchylaenoides	2	0.034662
Eastern Desert	Maireana eriantha	259	92.8315
Eyre Peninsula	Maireana eriantha	18	6.45161
Western Desert	Maireana eriantha	2	0.716846
Adelaide	Maireana erioclada	855	33.2297
Eastern Desert	Maireana erioclada	598	23.2414
Eyre Peninsula	Maireana erioclada	474	18.4221
Hampton	Maireana erioclada	73	2.83716
Nullarbor	Maireana erioclada	456	17.7225
Southeastern	Maireana erioclada	1	0.0388651
Southwest Interzone	Maireana erioclada	46	1.7878
Southwestern	Maireana erioclada	38	1.47688
Western Desert	Maireana erioclada	32	1.24368
Great Sandy Desert Interzone	Maireana eriosphaera	2	3.27869
Southwest Interzone	Maireana eriosphaera	8	13.1148
Southwestern	Maireana eriosphaera	1	1.63934
Western Desert	Maireana eriosphaera	50	81.9672
Adelaide	Maireana excavata	260	27.9871
Eastern Desert	Maireana excavata	624	67.169
Eyre Peninsula	Maireana excavata	32	3.44456
Southeastern	Maireana excavata	4	0.430571
Victoria	Maireana excavata	6	0.645856
Western Desert	Maireana excavata	3	0.322928
Adelaide	Maireana georgei	271	7.69012
Central Desert	Maireana georgei	58	1.64586
Central Queensland	Maireana georgei	37	1.04994
Eastern Desert	Maireana georgei	2173	61.6629
Eyre Peninsula	Maireana georgei	99	2.80931
Great Sandy Desert Interzone	Maireana georgei	27	0.766175
Hampton	Maireana georgei	4	0.113507
Nullarbor	Maireana georgei	97	2.75255
Southwest Interzone	Maireana georgei	128	3.63224
Southwestern	Maireana georgei	56	1.5891
Western Desert	Maireana georgei	574	16.2883
Eastern Desert	Maireana glomerifolia	1	0.925926
Great Sandy Desert Interzone	Maireana glomerifolia	1	0.925926
Southwest Interzone	Maireana glomerifolia	5	4.62963
Southwestern	Maireana glomerifolia	4	3.7037
Western Desert	Maireana glomerifolia	97	89.8148
Adelaide	Maireana humillima	6	0.878477
Eastern Desert	Maireana humillima	651	95.3148
Southeastern	Maireana humillima	11	1.61054
Victoria	Maireana humillima	15	2.19619
Adelaide	Maireana integra	4	0.676819
Central Desert	Maireana integra	5	0.846024
Eastern Desert	Maireana integra	443	74.9577
Eyre Peninsula	Maireana integra	11	1.86125
Great Sandy Desert Interzone	Maireana integra	2	0.338409
Nullarbor	Maireana integra	41	6.93739
Southwest Interzone	Maireana integra	2	0.338409
Southwestern	Maireana integra	1	0.169205
Western Desert	Maireana integra	82	13.8748
Adelaide	Maireana lanosa	2	2.5974
Eastern Desert	Maireana lanosa	35	45.4545
Eyre Peninsula	Maireana lanosa	1	1.2987
Nullarbor	Maireana lanosa	1	1.2987
Western Desert	Maireana lanosa	38	49.3506
Adelaide	Maireana lobiflora	41	14.8551
Central Queensland	Maireana lobiflora	2	0.724638
Eastern Desert	Maireana lobiflora	162	58.6957
Eyre Peninsula	Maireana lobiflora	36	13.0435
Hampton	Maireana lobiflora	2	0.724638
Nullarbor	Maireana lobiflora	13	4.71014
Western Desert	Maireana lobiflora	20	7.24638
Southwest Interzone	Maireana marginata	41	30.3704
Southwestern	Maireana marginata	89	65.9259
Western Desert	Maireana marginata	5	3.7037
Adelaide	Maireana oppositifolia	334	36.5827
Eastern Desert	Maireana oppositifolia	65	7.11939
Eyre Peninsula	Maireana oppositifolia	248	27.1632
Hampton	Maireana oppositifolia	10	1.09529
Nullarbor	Maireana oppositifolia	155	16.977
Southeastern	Maireana oppositifolia	1	0.109529
Southwest Interzone	Maireana oppositifolia	36	3.94304
Southwestern	Maireana oppositifolia	45	4.92881
Western Desert	Maireana oppositifolia	19	2.08105
Eastern Desert	Maireana ovata	78	98.7342
Nullarbor	Maireana ovata	1	1.26582
Adelaide	Maireana pentagona	166	9.96997
Eastern Desert	Maireana pentagona	1485	89.1892
Southeastern	Maireana pentagona	5	0.3003
Southwest Interzone	Maireana pentagona	1	0.0600601
Victoria	Maireana pentagona	4	0.24024
Western Desert	Maireana pentagona	4	0.24024
Adelaide	Maireana pentatropis	783	18.273
Eastern Desert	Maireana pentatropis	2830	66.0443
Eyre Peninsula	Maireana pentatropis	309	7.2112
Hampton	Maireana pentatropis	5	0.116686
Nullarbor	Maireana pentatropis	234	5.46091
Southwest Interzone	Maireana pentatropis	16	0.373396
Western Desert	Maireana pentatropis	108	2.52042
Adelaide	Maireana planifolia	1	0.1321
Central Desert	Maireana planifolia	1	0.1321
Eastern Desert	Maireana planifolia	334	44.1215
Eyre Peninsula	Maireana planifolia	7	0.924703
Great Sandy Desert Interzone	Maireana planifolia	27	3.56671
Nullarbor	Maireana planifolia	2	0.264201
Southwest Interzone	Maireana planifolia	12	1.5852
Southwestern	Maireana planifolia	30	3.96301
Western Desert	Maireana planifolia	343	45.3104
Great Sandy Desert Interzone	Maireana platycarpa	4	6.66667
Southwest Interzone	Maireana platycarpa	4	6.66667
Southwestern	Maireana platycarpa	3	5
Western Desert	Maireana platycarpa	49	81.6667
Southeastern	Maireana polypterygia	2	6.45161
Southwest Interzone	Maireana polypterygia	1	3.22581
Western Desert	Maireana polypterygia	28	90.3226
Adelaide	Maireana pyramidata	1384	20.0029
Eastern Desert	Maireana pyramidata	4013	57.9997
Eyre Peninsula	Maireana pyramidata	1367	19.7572
Great Sandy Desert Interzone	Maireana pyramidata	6	0.0867177
Nullarbor	Maireana pyramidata	3	0.0433589
Southwestern	Maireana pyramidata	6	0.0867177
Victoria	Maireana pyramidata	1	0.014453
Western Desert	Maireana pyramidata	139	2.00896
Adelaide	Maireana radiata	319	24.0755
Eastern Desert	Maireana radiata	487	36.7547
Eyre Peninsula	Maireana radiata	246	18.566
Hampton	Maireana radiata	9	0.679245
Nullarbor	Maireana radiata	182	13.7358
Southwest Interzone	Maireana radiata	38	2.86792
Southwestern	Maireana radiata	6	0.45283
Western Desert	Maireana radiata	38	2.86792
Adelaide	Maireana rohrlachii	400	61.1621
Eastern Desert	Maireana rohrlachii	227	34.7095
Eyre Peninsula	Maireana rohrlachii	17	2.59939
Nullarbor	Maireana rohrlachii	10	1.52905
Eastern Desert	Maireana schistocarpa	131	95.6204
Eyre Peninsula	Maireana schistocarpa	5	3.64964
Western Desert	Maireana schistocarpa	1	0.729927
Eastern Desert	Maireana scleroptera	352	83.4123
Eyre Peninsula	Maireana scleroptera	4	0.947867
Nullarbor	Maireana scleroptera	2	0.473934
Western Desert	Maireana scleroptera	64	15.1659
Adelaide	Maireana sedifolia	1489	28.3944
Eastern Desert	Maireana sedifolia	1950	37.1854
Eyre Peninsula	Maireana sedifolia	1379	26.2967
Hampton	Maireana sedifolia	34	0.64836
Nullarbor	Maireana sedifolia	304	5.7971
Victoria	Maireana sedifolia	1	0.0190694
Western Desert	Maireana sedifolia	87	1.65904
Central Queensland	Maireana spongiocarpa	1	0.398406
Eastern Desert	Maireana spongiocarpa	219	87.251
Eyre Peninsula	Maireana spongiocarpa	16	6.3745
Nullarbor	Maireana spongiocarpa	1	0.398406
Southwest Interzone	Maireana spongiocarpa	1	0.398406
Western Desert	Maireana spongiocarpa	13	5.17928
Adelaide	Maireana suaedifolia	1	0.909091
Eastern Desert	Maireana suaedifolia	4	3.63636
Eyre Peninsula	Maireana suaedifolia	31	28.1818
Nullarbor	Maireana suaedifolia	11	10
Southwest Interzone	Maireana suaedifolia	15	13.6364
Southwestern	Maireana suaedifolia	18	16.3636
Western Desert	Maireana suaedifolia	30	27.2727
Adelaide	Maireana tomentosa	4	0.711744
Central Queensland	Maireana tomentosa	1	0.177936
Eastern Desert	Maireana tomentosa	256	45.5516
Eyre Peninsula	Maireana tomentosa	16	2.84698
Great Sandy Desert Interzone	Maireana tomentosa	9	1.60142
Hampton	Maireana tomentosa	1	0.177936
Nullarbor	Maireana tomentosa	2	0.355872
Southwest Interzone	Maireana tomentosa	14	2.4911
Southwestern	Maireana tomentosa	25	4.4484
Western Desert	Maireana tomentosa	234	41.637
Adelaide	Maireana trichoptera	584	22.1464
Eastern Desert	Maireana trichoptera	838	31.7785
Eyre Peninsula	Maireana trichoptera	437	16.5719
Great Sandy Desert Interzone	Maireana trichoptera	2	0.0758438
Hampton	Maireana trichoptera	30	1.13766
Nullarbor	Maireana trichoptera	232	8.79788
Southwest Interzone	Maireana trichoptera	203	7.69814
Southwestern	Maireana trichoptera	37	1.40311
Western Desert	Maireana trichoptera	274	10.3906
Adelaide	Maireana turbinata	202	12.9487
Central Queensland	Maireana turbinata	1	0.0641026
Eastern Desert	Maireana turbinata	933	59.8077
Eyre Peninsula	Maireana turbinata	317	20.3205
Great Sandy Desert Interzone	Maireana turbinata	1	0.0641026
Hampton	Maireana turbinata	8	0.512821
Nullarbor	Maireana turbinata	73	4.67949
Southeastern	Maireana turbinata	1	0.0641026
Southwest Interzone	Maireana turbinata	4	0.25641
Western Desert	Maireana turbinata	20	1.28205
Central Desert	Maireana villosa	103	9.1637
Central Queensland	Maireana villosa	43	3.82562
Eastern Desert	Maireana villosa	645	57.3843
Eastern Queensland	Maireana villosa	2	0.177936
Great Sandy Desert Interzone	Maireana villosa	18	1.60142
Kimberley Plateau	Maireana villosa	1	0.088968
Nullarbor	Maireana villosa	7	0.622776
Southeastern	Maireana villosa	1	0.088968
Southwest Interzone	Maireana villosa	2	0.177936
Southwestern	Maireana villosa	2	0.177936
Victoria	Maireana villosa	2	0.177936
Western Desert	Maireana villosa	298	26.5125
Central Queensland	Malacocera albolanata	1	0.961538
Eastern Desert	Malacocera albolanata	103	99.0385
Eastern Desert	Malacocera gracilis	8	29.6296
Eyre Peninsula	Malacocera gracilis	18	66.6667
Nullarbor	Malacocera gracilis	1	3.7037
Adelaide	Malacocera tricornis	33	3.24803
Eastern Desert	Malacocera tricornis	963	94.7835
Eyre Peninsula	Malacocera tricornis	16	1.5748
Western Desert	Malacocera tricornis	4	0.393701
Central Queensland	Neobassia proceriflora	28	3.1746
Eastern Desert	Neobassia proceriflora	852	96.5986
Nullarbor	Neobassia proceriflora	1	0.113379
Western Desert	Neobassia proceriflora	1	0.113379
Adelaide	Osteocarpum acropterum	57	3.59848
Eastern Desert	Osteocarpum acropterum	1460	92.1717
Eyre Peninsula	Osteocarpum acropterum	52	3.28283
Nullarbor	Osteocarpum acropterum	2	0.126263
Western Desert	Osteocarpum acropterum	13	0.820707
Central Queensland	Osteocarpum dipterocarpum	1	0.154799
Eastern Desert	Osteocarpum dipterocarpum	600	92.8793
Eyre Peninsula	Osteocarpum dipterocarpum	41	6.34675
Western Desert	Osteocarpum dipterocarpum	4	0.619195
Adelaide	Osteocarpum salsuginosum	42	12.963
Eastern Desert	Osteocarpum salsuginosum	189	58.3333
Eyre Peninsula	Osteocarpum salsuginosum	65	20.0617
Nullarbor	Osteocarpum salsuginosum	7	2.16049
Southwest Interzone	Osteocarpum salsuginosum	1	0.308642
Southwestern	Osteocarpum salsuginosum	6	1.85185
Western Desert	Osteocarpum salsuginosum	14	4.32099
Southwest Interzone	Roycea divaricata	13	44.8276
Southwestern	Roycea divaricata	4	13.7931
Western Desert	Roycea divaricata	12	41.3793
Southwest Interzone	Roycea pycnophylloides	1	4.34783
Southwestern	Roycea pycnophylloides	22	95.6522
Southwest Interzone	Roycea spinescens	1	3.44828
Southwestern	Roycea spinescens	28	96.5517
Southwest Interzone	Sclerolaena alata	2	8.69565
Western Desert	Sclerolaena alata	21	91.3043
Central Queensland	Sclerolaena articulata	1	1.07527
Eastern Desert	Sclerolaena articulata	89	95.6989
Western Desert	Sclerolaena articulata	3	3.22581
Adelaide	Sclerolaena bicornis	14	0.441223
Arnhem Land	Sclerolaena bicornis	20	0.630318
Cape York Peninsula	Sclerolaena bicornis	4	0.126064
Central Desert	Sclerolaena bicornis	69	2.1746
Central Queensland	Sclerolaena bicornis	76	2.39521
Eastern Desert	Sclerolaena bicornis	2905	91.5537
Eastern Queensland	Sclerolaena bicornis	3	0.0945477
Eyre Peninsula	Sclerolaena bicornis	1	0.0315159
Great Sandy Desert Interzone	Sclerolaena bicornis	15	0.472739
Kimberley Plateau	Sclerolaena bicornis	3	0.0945477
Southeastern	Sclerolaena bicornis	16	0.504255
Western Desert	Sclerolaena bicornis	47	1.48125
Eastern Desert	Sclerolaena blackiana	96	98.9691
Western Desert	Sclerolaena blackiana	1	1.03093
Adelaide	Sclerolaena brachyptera	299	7.84159
Central Queensland	Sclerolaena brachyptera	1	0.0262261
Eastern Desert	Sclerolaena brachyptera	3359	88.0934
Eyre Peninsula	Sclerolaena brachyptera	145	3.80278
Nullarbor	Sclerolaena brachyptera	3	0.0786782
Southeastern	Sclerolaena brachyptera	3	0.0786782
Victoria	Sclerolaena brachyptera	1	0.0262261
Western Desert	Sclerolaena brachyptera	2	0.0524521
Adelaide	Sclerolaena brevifolia	31	13.6564
Eastern Desert	Sclerolaena brevifolia	6	2.64317
Eyre Peninsula	Sclerolaena brevifolia	87	38.326
Hampton	Sclerolaena brevifolia	19	8.37004
Nullarbor	Sclerolaena brevifolia	71	31.2775
Southwest Interzone	Sclerolaena brevifolia	5	2.20264
Western Desert	Sclerolaena brevifolia	8	3.52423
Great Sandy Desert Interzone	Sclerolaena burbidgeae	2	6.06061
Western Desert	Sclerolaena burbidgeae	31	93.9394
Adelaide	Sclerolaena convexula	6	0.290416
Arnhem Land	Sclerolaena convexula	2	0.0968054
Central Desert	Sclerolaena convexula	6	0.290416
Central Queensland	Sclerolaena convexula	25	1.21007
Eastern Desert	Sclerolaena convexula	1764	85.3824
Eastern Queensland	Sclerolaena convexula	3	0.145208
Eyre Peninsula	Sclerolaena convexula	6	0.290416
Great Sandy Desert Interzone	Sclerolaena convexula	3	0.145208
Nullarbor	Sclerolaena convexula	3	0.145208
Western Desert	Sclerolaena convexula	248	12.0039
Arnhem Land	Sclerolaena cornishiana	2	0.389864
Cape York Peninsula	Sclerolaena cornishiana	1	0.194932
Central Desert	Sclerolaena cornishiana	67	13.0604
Central Queensland	Sclerolaena cornishiana	14	2.72904
Eastern Desert	Sclerolaena cornishiana	249	48.538
Great Sandy Desert Interzone	Sclerolaena cornishiana	28	5.45809
Western Desert	Sclerolaena cornishiana	152	29.6296
Central Desert	Sclerolaena costata	1	0.26738
Eastern Desert	Sclerolaena costata	251	67.1123
Great Sandy Desert Interzone	Sclerolaena costata	35	9.35829
Nullarbor	Sclerolaena costata	1	0.26738
Western Desert	Sclerolaena costata	86	22.9947
Adelaide	Sclerolaena cuneata	19	1.65217
Cape York Peninsula	Sclerolaena cuneata	1	0.0869565
Central Desert	Sclerolaena cuneata	27	2.34783
Central Queensland	Sclerolaena cuneata	12	1.04348
Eastern Desert	Sclerolaena cuneata	888	77.2174
Eyre Peninsula	Sclerolaena cuneata	17	1.47826
Great Sandy Desert Interzone	Sclerolaena cuneata	9	0.782609
Southwest Interzone	Sclerolaena cuneata	4	0.347826
Western Desert	Sclerolaena cuneata	173	15.0435
Adelaide	Sclerolaena decurrens	61	6.83091
Central Queensland	Sclerolaena decurrens	1	0.111982
Eastern Desert	Sclerolaena decurrens	804	90.0336
Eyre Peninsula	Sclerolaena decurrens	23	2.57559
Nullarbor	Sclerolaena decurrens	1	0.111982
Western Desert	Sclerolaena decurrens	3	0.335946
Eastern Desert	Sclerolaena densiflora	8	2.58065
Great Sandy Desert Interzone	Sclerolaena densiflora	25	8.06452
Southwest Interzone	Sclerolaena densiflora	24	7.74194
Southwestern	Sclerolaena densiflora	20	6.45161
Western Desert	Sclerolaena densiflora	233	75.1613
Central Desert	Sclerolaena deserticola	5	2.39234
Eastern Desert	Sclerolaena deserticola	118	56.4593
Great Sandy Desert Interzone	Sclerolaena deserticola	2	0.956938
Nullarbor	Sclerolaena deserticola	1	0.478469
Western Desert	Sclerolaena deserticola	83	39.7129
Adelaide	Sclerolaena diacantha	2250	17.305
Arnhem Land	Sclerolaena diacantha	1	0.00769112
Central Desert	Sclerolaena diacantha	3	0.0230734
Central Queensland	Sclerolaena diacantha	26	0.199969
Eastern Desert	Sclerolaena diacantha	8985	69.1048
Eastern Queensland	Sclerolaena diacantha	2	0.0153822
Eyre Peninsula	Sclerolaena diacantha	625	4.80695
Great Sandy Desert Interzone	Sclerolaena diacantha	6	0.0461467
Hampton	Sclerolaena diacantha	23	0.176896
Nullarbor	Sclerolaena diacantha	265	2.03815
Southeastern	Sclerolaena diacantha	7	0.0538379
Southwest Interzone	Sclerolaena diacantha	210	1.61514
Southwestern	Sclerolaena diacantha	234	1.79972
Victoria	Sclerolaena diacantha	38	0.292263
Western Desert	Sclerolaena diacantha	327	2.515
Adelaide	Sclerolaena divaricata	169	5.76595
Arnhem Land	Sclerolaena divaricata	2	0.0682361
Central Desert	Sclerolaena divaricata	2	0.0682361
Central Queensland	Sclerolaena divaricata	2	0.0682361
Eastern Desert	Sclerolaena divaricata	2638	90.0034
Eyre Peninsula	Sclerolaena divaricata	92	3.13886
Great Sandy Desert Interzone	Sclerolaena divaricata	3	0.102354
Southeastern	Sclerolaena divaricata	8	0.272944
Western Desert	Sclerolaena divaricata	15	0.511771
Southwest Interzone	Sclerolaena drummondii	48	55.1724
Southwestern	Sclerolaena drummondii	10	11.4943
Western Desert	Sclerolaena drummondii	29	33.3333
Central Desert	Sclerolaena eriacantha	21	2.07921
Central Queensland	Sclerolaena eriacantha	5	0.49505
Eastern Desert	Sclerolaena eriacantha	728	72.0792
Eyre Peninsula	Sclerolaena eriacantha	12	1.18812
Great Sandy Desert Interzone	Sclerolaena eriacantha	12	1.18812
Nullarbor	Sclerolaena eriacantha	9	0.891089
Southwest Interzone	Sclerolaena eriacantha	7	0.693069
Southwestern	Sclerolaena eriacantha	1	0.0990099
Western Desert	Sclerolaena eriacantha	215	21.2871
Southwest Interzone	Sclerolaena eurotioides	28	16.2791
Southwestern	Sclerolaena eurotioides	52	30.2326
Western Desert	Sclerolaena eurotioides	92	53.4884
Western Desert	Sclerolaena fimbriolata	53	100
Southwest Interzone	Sclerolaena fusiformis	23	19.3277
Southwestern	Sclerolaena fusiformis	6	5.04202
Western Desert	Sclerolaena fusiformis	90	75.6303
Arnhem Land	Sclerolaena glabra	9	2.34987
Cape York Peninsula	Sclerolaena glabra	7	1.82768
Central Desert	Sclerolaena glabra	12	3.13316
Central Queensland	Sclerolaena glabra	41	10.705
Eastern Desert	Sclerolaena glabra	300	78.329
Great Sandy Desert Interzone	Sclerolaena glabra	8	2.08877
Southwestern	Sclerolaena glabra	1	0.261097
Western Desert	Sclerolaena glabra	5	1.30548
Adelaide	Sclerolaena holtiana	3	1.45631
Eastern Desert	Sclerolaena holtiana	186	90.2913
Eyre Peninsula	Sclerolaena holtiana	12	5.82524
Nullarbor	Sclerolaena holtiana	3	1.45631
Western Desert	Sclerolaena holtiana	2	0.970874
Adelaide	Sclerolaena intricata	1	0.0610874
Central Desert	Sclerolaena intricata	1	0.0610874
Central Queensland	Sclerolaena intricata	4	0.244349
Eastern Desert	Sclerolaena intricata	1613	98.5339
Eyre Peninsula	Sclerolaena intricata	16	0.977398
Western Desert	Sclerolaena intricata	2	0.122175
Central Queensland	Sclerolaena johnsonii	2	0.571429
Eastern Desert	Sclerolaena johnsonii	241	68.8571
Western Desert	Sclerolaena johnsonii	107	30.5714
Adelaide	Sclerolaena lanicuspis	1	0.0440917
Central Desert	Sclerolaena lanicuspis	59	2.60141
Central Queensland	Sclerolaena lanicuspis	71	3.13051
Eastern Desert	Sclerolaena lanicuspis	2006	88.448
Eastern Queensland	Sclerolaena lanicuspis	1	0.0440917
Eyre Peninsula	Sclerolaena lanicuspis	39	1.71958
Great Sandy Desert Interzone	Sclerolaena lanicuspis	9	0.396825
Western Desert	Sclerolaena lanicuspis	82	3.61552
Adelaide	Sclerolaena limbata	4	0.831601
Eastern Desert	Sclerolaena limbata	471	97.921
Eyre Peninsula	Sclerolaena limbata	3	0.623701
Western Desert	Sclerolaena limbata	3	0.623701
Central Desert	Sclerolaena minuta	12	19.0476
Central Queensland	Sclerolaena minuta	10	15.873
Eastern Desert	Sclerolaena minuta	31	49.2063
Great Sandy Desert Interzone	Sclerolaena minuta	2	3.1746
Western Desert	Sclerolaena minuta	8	12.6984
Adelaide	Sclerolaena muricata	215	2.34793
Central Desert	Sclerolaena muricata	4	0.0436824
Central Queensland	Sclerolaena muricata	29	0.316698
Eastern Desert	Sclerolaena muricata	8013	87.5068
Eastern Queensland	Sclerolaena muricata	60	0.655236
Eyre Peninsula	Sclerolaena muricata	4	0.0436824
Southeastern	Sclerolaena muricata	566	6.18106
Victoria	Sclerolaena muricata	261	2.85028
Western Desert	Sclerolaena muricata	5	0.054603
Adelaide	Sclerolaena napiformis	9	0.610583
Eastern Desert	Sclerolaena napiformis	1464	99.3216
Victoria	Sclerolaena napiformis	1	0.0678426
Adelaide	Sclerolaena obliquicuspis	1134	17.2761
Eastern Desert	Sclerolaena obliquicuspis	4397	66.9866
Eyre Peninsula	Sclerolaena obliquicuspis	576	8.77514
Hampton	Sclerolaena obliquicuspis	14	0.213285
Nullarbor	Sclerolaena obliquicuspis	353	5.37782
Southeastern	Sclerolaena obliquicuspis	2	0.0304692
Southwest Interzone	Sclerolaena obliquicuspis	12	0.182815
Western Desert	Sclerolaena obliquicuspis	76	1.15783
Adelaide	Sclerolaena parallelicuspis	2	0.397614
Central Desert	Sclerolaena parallelicuspis	1	0.198807
Eastern Desert	Sclerolaena parallelicuspis	482	95.825
Eyre Peninsula	Sclerolaena parallelicuspis	4	0.795229
Nullarbor	Sclerolaena parallelicuspis	1	0.198807
Western Desert	Sclerolaena parallelicuspis	13	2.58449
Adelaide	Sclerolaena parviflora	242	12.886
Central Queensland	Sclerolaena parviflora	1	0.0532481
Eastern Desert	Sclerolaena parviflora	1299	69.1693
Eyre Peninsula	Sclerolaena parviflora	126	6.70927
Hampton	Sclerolaena parviflora	1	0.0532481
Nullarbor	Sclerolaena parviflora	67	3.56763
Southeastern	Sclerolaena parviflora	1	0.0532481
Southwest Interzone	Sclerolaena parviflora	19	1.01171
Southwestern	Sclerolaena parviflora	16	0.85197
Western Desert	Sclerolaena parviflora	106	5.6443
Adelaide	Sclerolaena patenticuspis	234	8.80361
Central Desert	Sclerolaena patenticuspis	3	0.112867
Eastern Desert	Sclerolaena patenticuspis	1900	71.4823
Eyre Peninsula	Sclerolaena patenticuspis	189	7.11061
Hampton	Sclerolaena patenticuspis	15	0.564334
Nullarbor	Sclerolaena patenticuspis	219	8.23928
Southeastern	Sclerolaena patenticuspis	1	0.0376223
Southwest Interzone	Sclerolaena patenticuspis	9	0.3386
Southwestern	Sclerolaena patenticuspis	1	0.0376223
Western Desert	Sclerolaena patenticuspis	87	3.27314
Adelaide	Sclerolaena stelligera	285	15.7546
Eastern Desert	Sclerolaena stelligera	1514	83.6926
Eastern Queensland	Sclerolaena stelligera	1	0.0552792
Southeastern	Sclerolaena stelligera	8	0.442233
Victoria	Sclerolaena stelligera	1	0.0552792
Western Desert	Sclerolaena stylosa	8	100
Adelaide	Sclerolaena tricuspis	397	14.4469
Cape York Peninsula	Sclerolaena tricuspis	1	0.0363901
Central Queensland	Sclerolaena tricuspis	38	1.38282
Eastern Desert	Sclerolaena tricuspis	2296	83.5517
Eastern Queensland	Sclerolaena tricuspis	7	0.254731
Eyre Peninsula	Sclerolaena tricuspis	5	0.181951
Southeastern	Sclerolaena tricuspis	4	0.14556
Adelaide	Sclerolaena uniflora	121	11.5458
Eastern Desert	Sclerolaena uniflora	396	37.7863
Eyre Peninsula	Sclerolaena uniflora	172	16.4122
Great Sandy Desert Interzone	Sclerolaena uniflora	3	0.28626
Hampton	Sclerolaena uniflora	27	2.57634
Nullarbor	Sclerolaena uniflora	290	27.6718
Southeastern	Sclerolaena uniflora	1	0.0954198
Southwest Interzone	Sclerolaena uniflora	7	0.667939
Southwestern	Sclerolaena uniflora	13	1.24046
Western Desert	Sclerolaena uniflora	18	1.71756
Adelaide	Sclerolaena ventricosa	2	0.181818
Central Queensland	Sclerolaena ventricosa	4	0.363636
Eastern Desert	Sclerolaena ventricosa	1021	92.8182
Eyre Peninsula	Sclerolaena ventricosa	73	6.63636
Adelaide	Threlkeldia diffusa	1062	40.7365
Eastern Desert	Threlkeldia diffusa	15	0.575374
Eyre Peninsula	Threlkeldia diffusa	691	26.5056
Great Sandy Desert Interzone	Threlkeldia diffusa	12	0.460299
Hampton	Threlkeldia diffusa	28	1.07403
Kimberley Plateau	Threlkeldia diffusa	1	0.0383583
Nullarbor	Threlkeldia diffusa	384	14.7296
Southwest Interzone	Threlkeldia diffusa	39	1.49597
Southwestern	Threlkeldia diffusa	183	7.01956
Tasmania	Threlkeldia diffusa	4	0.153433
Victoria	Threlkeldia diffusa	170	6.52091
Western Desert	Threlkeldia diffusa	18	0.690449
Eastern Desert	Threlkeldia inchoata	72	100

## Sheet: 103 Included Species - over 10%
Region	Species	Count	Percentage
Southwest Interzone	Didymanthus roei	31	15.736
Southwestern	Didymanthus roei	147	74.6193
Eastern Desert	Dissocarpus biflorus	810	67.4438
Eyre Peninsula	Dissocarpus biflorus	281	23.3972
Eastern Desert	Dissocarpus fontinalis	79	97.5309
Eastern Desert	Dissocarpus paradoxus	4793	85.1786
Southwest Interzone	Enchylaena lanata	81	26.8212
Southwestern	Enchylaena lanata	134	44.3709
Western Desert	Enchylaena lanata	87	28.8079
Adelaide	Enchylaena tomentosa	8081	27.831
Eastern Desert	Enchylaena tomentosa	14850	51.1434
Western Desert	Eremophea aggregata	8	100
Eastern Desert	Eremophea spinosa	124	48.4375
Western Desert	Eremophea spinosa	117	45.7031
Adelaide	Eriochiton sclerolaenoides	696	18.5304
Eastern Desert	Eriochiton sclerolaenoides	1941	51.6773
Eyre Peninsula	Eriochiton sclerolaenoides	408	10.8626
Nullarbor	Eriochiton sclerolaenoides	404	10.7561
Southwest Interzone	Maireana amoena	37	21.6374
Southwestern	Maireana amoena	33	19.2982
Western Desert	Maireana amoena	99	57.8947
Adelaide	Maireana aphylla	689	21.0703
Eastern Desert	Maireana aphylla	2329	71.2232
Adelaide	Maireana appressa	253	17.9178
Eastern Desert	Maireana appressa	983	69.6176
Southwestern	Maireana atkinsiana	22	31.8841
Western Desert	Maireana atkinsiana	41	59.4203
Adelaide	Maireana brevifolia	8343	65.8433
Eastern Desert	Maireana brevifolia	2709	21.3795
Eyre Peninsula	Maireana brevifolia	1417	11.183
Eastern Desert	Maireana campanulata	309	81.746
Western Desert	Maireana campanulata	46	12.1693
Eastern Desert	Maireana cannonii	12	30
Eyre Peninsula	Maireana cannonii	27	67.5
Eastern Desert	Maireana carnosa	54	11.465
Southwest Interzone	Maireana carnosa	64	13.5881
Southwestern	Maireana carnosa	112	23.7792
Western Desert	Maireana carnosa	229	48.62
Eastern Desert	Maireana ciliata	228	86.692
Western Desert	Maireana convexa	169	98.2558
Eastern Desert	Maireana coronata	987	94.9038
Central Queensland	Maireana dichoptera	16	50
Eastern Desert	Maireana dichoptera	15	46.875
Adelaide	Maireana enchylaenoides	1811	31.3865
Eastern Desert	Maireana enchylaenoides	2707	46.9151
Eastern Desert	Maireana eriantha	259	92.8315
Adelaide	Maireana erioclada	855	33.2297
Eastern Desert	Maireana erioclada	598	23.2414
Eyre Peninsula	Maireana erioclada	474	18.4221
Nullarbor	Maireana erioclada	456	17.7225
Southwest Interzone	Maireana eriosphaera	8	13.1148
Western Desert	Maireana eriosphaera	50	81.9672
Adelaide	Maireana excavata	260	27.9871
Eastern Desert	Maireana excavata	624	67.169
Eastern Desert	Maireana georgei	2173	61.6629
Western Desert	Maireana georgei	574	16.2883
Western Desert	Maireana glomerifolia	97	89.8148
Eastern Desert	Maireana humillima	651	95.3148
Eastern Desert	Maireana integra	443	74.9577
Western Desert	Maireana integra	82	13.8748
Eastern Desert	Maireana lanosa	35	45.4545
Western Desert	Maireana lanosa	38	49.3506
Adelaide	Maireana lobiflora	41	14.8551
Eastern Desert	Maireana lobiflora	162	58.6957
Eyre Peninsula	Maireana lobiflora	36	13.0435
Southwest Interzone	Maireana marginata	41	30.3704
Southwestern	Maireana marginata	89	65.9259
Adelaide	Maireana oppositifolia	334	36.5827
Eyre Peninsula	Maireana oppositifolia	248	27.1632
Nullarbor	Maireana oppositifolia	155	16.977
Eastern Desert	Maireana ovata	78	98.7342
Eastern Desert	Maireana pentagona	1485	89.1892
Adelaide	Maireana pentatropis	783	18.273
Eastern Desert	Maireana pentatropis	2830	66.0443
Eastern Desert	Maireana planifolia	334	44.1215
Western Desert	Maireana planifolia	343	45.3104
Western Desert	Maireana platycarpa	49	81.6667
Western Desert	Maireana polypterygia	28	90.3226
Adelaide	Maireana pyramidata	1384	20.0029
Eastern Desert	Maireana pyramidata	4013	57.9997
Eyre Peninsula	Maireana pyramidata	1367	19.7572
Adelaide	Maireana radiata	319	24.0755
Eastern Desert	Maireana radiata	487	36.7547
Eyre Peninsula	Maireana radiata	246	18.566
Nullarbor	Maireana radiata	182	13.7358
Adelaide	Maireana rohrlachii	400	61.1621
Eastern Desert	Maireana rohrlachii	227	34.7095
Eastern Desert	Maireana schistocarpa	131	95.6204
Eastern Desert	Maireana scleroptera	352	83.4123
Western Desert	Maireana scleroptera	64	15.1659
Adelaide	Maireana sedifolia	1489	28.3944
Eastern Desert	Maireana sedifolia	1950	37.1854
Eyre Peninsula	Maireana sedifolia	1379	26.2967
Eastern Desert	Maireana spongiocarpa	219	87.251
Eyre Peninsula	Maireana suaedifolia	31	28.1818
Southwest Interzone	Maireana suaedifolia	15	13.6364
Southwestern	Maireana suaedifolia	18	16.3636
Western Desert	Maireana suaedifolia	30	27.2727
Eastern Desert	Maireana tomentosa	256	45.5516
Western Desert	Maireana tomentosa	234	41.637
Adelaide	Maireana trichoptera	584	22.1464
Eastern Desert	Maireana trichoptera	838	31.7785
Eyre Peninsula	Maireana trichoptera	437	16.5719
Western Desert	Maireana trichoptera	274	10.3906
Adelaide	Maireana turbinata	202	12.9487
Eastern Desert	Maireana turbinata	933	59.8077
Eyre Peninsula	Maireana turbinata	317	20.3205
Eastern Desert	Maireana villosa	645	57.3843
Western Desert	Maireana villosa	298	26.5125
Eastern Desert	Malacocera albolanata	103	99.0385
Eastern Desert	Malacocera gracilis	8	29.6296
Eyre Peninsula	Malacocera gracilis	18	66.6667
Eastern Desert	Malacocera tricornis	963	94.7835
Eastern Desert	Neobassia proceriflora	852	96.5986
Eastern Desert	Osteocarpum acropterum	1460	92.1717
Eastern Desert	Osteocarpum dipterocarpum	600	92.8793
Adelaide	Osteocarpum salsuginosum	42	12.963
Eastern Desert	Osteocarpum salsuginosum	189	58.3333
Eyre Peninsula	Osteocarpum salsuginosum	65	20.0617
Southwest Interzone	Roycea divaricata	13	44.8276
Southwestern	Roycea divaricata	4	13.7931
Western Desert	Roycea divaricata	12	41.3793
Southwestern	Roycea pycnophylloides	22	95.6522
Southwestern	Roycea spinescens	28	96.5517
Western Desert	Sclerolaena alata	21	91.3043
Eastern Desert	Sclerolaena articulata	89	95.6989
Eastern Desert	Sclerolaena bicornis	2905	91.5537
Eastern Desert	Sclerolaena blackiana	96	98.9691
Eastern Desert	Sclerolaena brachyptera	3359	88.0934
Adelaide	Sclerolaena brevifolia	31	13.6564
Eyre Peninsula	Sclerolaena brevifolia	87	38.326
Nullarbor	Sclerolaena brevifolia	71	31.2775
Western Desert	Sclerolaena burbidgeae	31	93.9394
Eastern Desert	Sclerolaena convexula	1764	85.3824
Western Desert	Sclerolaena convexula	248	12.0039
Central Desert	Sclerolaena cornishiana	67	13.0604
Eastern Desert	Sclerolaena cornishiana	249	48.538
Western Desert	Sclerolaena cornishiana	152	29.6296
Eastern Desert	Sclerolaena costata	251	67.1123
Western Desert	Sclerolaena costata	86	22.9947
Eastern Desert	Sclerolaena cuneata	888	77.2174
Western Desert	Sclerolaena cuneata	173	15.0435
Eastern Desert	Sclerolaena decurrens	804	90.0336
Western Desert	Sclerolaena densiflora	233	75.1613
Eastern Desert	Sclerolaena deserticola	118	56.4593
Western Desert	Sclerolaena deserticola	83	39.7129
Adelaide	Sclerolaena diacantha	2250	17.305
Eastern Desert	Sclerolaena diacantha	8985	69.1048
Eastern Desert	Sclerolaena divaricata	2638	90.0034
Southwest Interzone	Sclerolaena drummondii	48	55.1724
Southwestern	Sclerolaena drummondii	10	11.4943
Western Desert	Sclerolaena drummondii	29	33.3333
Eastern Desert	Sclerolaena eriacantha	728	72.0792
Western Desert	Sclerolaena eriacantha	215	21.2871
Southwest Interzone	Sclerolaena eurotioides	28	16.2791
Southwestern	Sclerolaena eurotioides	52	30.2326
Western Desert	Sclerolaena eurotioides	92	53.4884
Western Desert	Sclerolaena fimbriolata	53	100
Southwest Interzone	Sclerolaena fusiformis	23	19.3277
Western Desert	Sclerolaena fusiformis	90	75.6303
Central Queensland	Sclerolaena glabra	41	10.705
Eastern Desert	Sclerolaena glabra	300	78.329
Eastern Desert	Sclerolaena holtiana	186	90.2913
Eastern Desert	Sclerolaena intricata	1613	98.5339
Eastern Desert	Sclerolaena johnsonii	241	68.8571
Western Desert	Sclerolaena johnsonii	107	30.5714
Eastern Desert	Sclerolaena lanicuspis	2006	88.448
Eastern Desert	Sclerolaena limbata	471	97.921
Central Desert	Sclerolaena minuta	12	19.0476
Central Queensland	Sclerolaena minuta	10	15.873
Eastern Desert	Sclerolaena minuta	31	49.2063
Western Desert	Sclerolaena minuta	8	12.6984
Eastern Desert	Sclerolaena muricata	8013	87.5068
Eastern Desert	Sclerolaena napiformis	1464	99.3216
Adelaide	Sclerolaena obliquicuspis	1134	17.2761
Eastern Desert	Sclerolaena obliquicuspis	4397	66.9866
Eastern Desert	Sclerolaena parallelicuspis	482	95.825
Adelaide	Sclerolaena parviflora	242	12.886
Eastern Desert	Sclerolaena parviflora	1299	69.1693
Eastern Desert	Sclerolaena patenticuspis	1900	71.4823
Adelaide	Sclerolaena stelligera	285	15.7546
Eastern Desert	Sclerolaena stelligera	1514	83.6926
Western Desert	Sclerolaena stylosa	8	100
Adelaide	Sclerolaena tricuspis	397	14.4469
Eastern Desert	Sclerolaena tricuspis	2296	83.5517
Adelaide	Sclerolaena uniflora	121	11.5458
Eastern Desert	Sclerolaena uniflora	396	37.7863
Eyre Peninsula	Sclerolaena uniflora	172	16.4122
Nullarbor	Sclerolaena uniflora	290	27.6718
Eastern Desert	Sclerolaena ventricosa	1021	92.8182
Adelaide	Threlkeldia diffusa	1062	40.7365
Eyre Peninsula	Threlkeldia diffusa	691	26.5056
Nullarbor	Threlkeldia diffusa	384	14.7296
Eastern Desert	Threlkeldia inchoata	72	100

## Sheet: Not Included Species - ALL
Region	Species	Count	Percentage
Adelaide	Dissocarpus latifolius	2	4
Eastern Desert	Dissocarpus latifolius	46	92
Nullarbor	Dissocarpus latifolius	2	4
Adelaide	Maireana astrotricha	28	1.76101
Eastern Desert	Maireana astrotricha	1418	89.1824
Eyre Peninsula	Maireana astrotricha	119	7.48428
Nullarbor	Maireana astrotricha	1	0.0628931
Western Desert	Maireana astrotricha	24	1.50943
Eastern Desert	Maireana cheelii	172	100
Adelaide	Maireana decalvans	123	4.81221
Central Queensland	Maireana decalvans	5	0.195618
Eastern Desert	Maireana decalvans	2146	83.9593
Eastern Queensland	Maireana decalvans	14	0.547731
Southeastern	Maireana decalvans	23	0.899844
Victoria	Maireana decalvans	245	9.58529
Southwest Interzone	Maireana diffusa	4	26.6667
Southwestern	Maireana diffusa	10	66.6667
Western Desert	Maireana diffusa	1	6.66667
Central Desert	Maireana luehmannii	9	7.31707
Eastern Desert	Maireana luehmannii	57	46.3415
Great Sandy Desert Interzone	Maireana luehmannii	6	4.87805
Western Desert	Maireana luehmannii	51	41.4634
Eastern Desert	Maireana melanocarpa	16	100
Great Sandy Desert Interzone	Maireana melanocoma	27	22.6891
Western Desert	Maireana melanocoma	92	77.3109
Adelaide	Maireana microcarpa	20	7.38007
Eastern Desert	Maireana microcarpa	223	82.2878
Eyre Peninsula	Maireana microcarpa	3	1.10701
Southeastern	Maireana microcarpa	25	9.22509
Central Queensland	Maireana microphylla	26	0.755375
Eastern Desert	Maireana microphylla	1886	54.7937
Eastern Queensland	Maireana microphylla	124	3.60256
Southeastern	Maireana microphylla	1404	40.7902
Victoria	Maireana microphylla	2	0.0581058
Western Desert	Maireana murrayana	5	100
Adelaide	Maireana obrienii	2	6.45161
Eastern Desert	Maireana obrienii	29	93.5484
Western Desert	Maireana prosthecochaeta	22	100
Southwestern	Maireana stipitata	7	70
Western Desert	Maireana stipitata	3	30
Great Sandy Desert Interzone	Maireana thesioides	1	0.671141
Southwest Interzone	Maireana thesioides	24	16.1074
Southwestern	Maireana thesioides	10	6.71141
Western Desert	Maireana thesioides	114	76.5101
Adelaide	Maireana triptera	109	5.87601
Central Desert	Maireana triptera	22	1.18598
Central Queensland	Maireana triptera	17	0.916442
Eastern Desert	Maireana triptera	1254	67.6011
Eyre Peninsula	Maireana triptera	80	4.31267
Great Sandy Desert Interzone	Maireana triptera	8	0.431267
Hampton	Maireana triptera	4	0.215633
Kimberley Plateau	Maireana triptera	1	0.0539084
Nullarbor	Maireana triptera	17	0.916442
Southeastern	Maireana triptera	1	0.0539084
Southwest Interzone	Maireana triptera	24	1.2938
Southwestern	Maireana triptera	13	0.700809
Western Desert	Maireana triptera	305	16.442
Eastern Desert	Malacocera biflora	27	100
Central Desert	Neobassia astrocarpa	28	30.4348
Eastern Desert	Neobassia astrocarpa	6	6.52174
Great Sandy Desert Interzone	Neobassia astrocarpa	32	34.7826
Kimberley Plateau	Neobassia astrocarpa	7	7.6087
Western Desert	Neobassia astrocarpa	19	20.6522
Central Queensland	Osteocarpum pentapterum	3	8.33333
Eastern Desert	Osteocarpum pentapterum	32	88.8889
Eyre Peninsula	Osteocarpum pentapterum	1	2.77778
Eastern Desert	Osteocarpum scleropterum	13	100
Central Queensland	Sclerolaena anisacanthoides	52	26.2626
Eastern Desert	Sclerolaena anisacanthoides	132	66.6667
Eastern Queensland	Sclerolaena anisacanthoides	10	5.05051
Southeastern	Sclerolaena anisacanthoides	3	1.51515
Western Desert	Sclerolaena anisacanthoides	1	0.505051
Great Sandy Desert Interzone	Sclerolaena beaugleholei	2	40
Western Desert	Sclerolaena beaugleholei	3	60
Adelaide	Sclerolaena bicuspis	1	5.55556
Eastern Desert	Sclerolaena bicuspis	8	44.4444
Eyre Peninsula	Sclerolaena bicuspis	7	38.8889
Western Desert	Sclerolaena bicuspis	2	11.1111
Adelaide	Sclerolaena birchii	13	0.362926
Central Desert	Sclerolaena birchii	5	0.139587
Central Queensland	Sclerolaena birchii	29	0.809604
Eastern Desert	Sclerolaena birchii	2708	75.6002
Eastern Queensland	Sclerolaena birchii	45	1.25628
Southeastern	Sclerolaena birchii	768	21.4405
Victoria	Sclerolaena birchii	2	0.0558347
Western Desert	Sclerolaena birchii	12	0.335008
Central Queensland	Sclerolaena blakei	1	33.3333
Eastern Desert	Sclerolaena blakei	2	66.6667
Adelaide	Sclerolaena calcarata	1	0.0820345
Cape York Peninsula	Sclerolaena calcarata	2	0.164069
Central Queensland	Sclerolaena calcarata	44	3.60952
Eastern Desert	Sclerolaena calcarata	1156	94.8318
Eastern Queensland	Sclerolaena calcarata	10	0.820345
Southeastern	Sclerolaena calcarata	4	0.328138
Western Desert	Sclerolaena calcarata	2	0.164069
Central Desert	Sclerolaena clelandii	5	6.32911
Eastern Desert	Sclerolaena clelandii	36	45.5696
Great Sandy Desert Interzone	Sclerolaena clelandii	1	1.26582
Western Desert	Sclerolaena clelandii	37	46.8354
Adelaide	Sclerolaena constricta	2	1.68067
Eastern Desert	Sclerolaena constricta	108	90.7563
Eyre Peninsula	Sclerolaena constricta	7	5.88235
Nullarbor	Sclerolaena constricta	2	1.68067
Eastern Desert	Sclerolaena copleyi	1	100
Central Desert	Sclerolaena crenata	21	45.6522
Western Desert	Sclerolaena crenata	25	54.3478
Western Desert	Sclerolaena cristata	1	100
Central Queensland	Sclerolaena everistiana	40	93.0233
Eastern Desert	Sclerolaena everistiana	3	6.97674
Eastern Desert	Sclerolaena fontinalis	12	100
Western Desert	Sclerolaena forrestiana	6	100
Great Sandy Desert Interzone	Sclerolaena gardneri	4	4.21053
Southwest Interzone	Sclerolaena gardneri	11	11.5789
Southwestern	Sclerolaena gardneri	1	1.05263
Western Desert	Sclerolaena gardneri	79	83.1579
Western Desert	Sclerolaena georgei	2	100
Great Sandy Desert Interzone	Sclerolaena hostilis	32	100
Eastern Desert	Sclerolaena lanata	1	100
Adelaide	Sclerolaena longicuspis	2	0.3125
Central Queensland	Sclerolaena longicuspis	9	1.40625
Eastern Desert	Sclerolaena longicuspis	601	93.9062
Eyre Peninsula	Sclerolaena longicuspis	27	4.21875
Southeastern	Sclerolaena longicuspis	1	0.15625
Western Desert	Sclerolaena medicaginoides	8	100
Southwestern	Sclerolaena microcarpa	2	11.7647
Western Desert	Sclerolaena microcarpa	15	88.2353
Central Desert	Sclerolaena muelleri	18	78.2609
Eastern Desert	Sclerolaena muelleri	2	8.69565
Western Desert	Sclerolaena muelleri	3	13.0435
Central Queensland	Sclerolaena murrayae	1	16.6667
Eastern Desert	Sclerolaena murrayae	4	66.6667
Nullarbor	Sclerolaena murrayae	1	16.6667
Eastern Desert	Sclerolaena oppositicuspis	2	50
Eyre Peninsula	Sclerolaena oppositicuspis	2	50
Eastern Desert	Sclerolaena ramsayae	2	100
Central Queensland	Sclerolaena ramulosa	42	85.7143
Eastern Desert	Sclerolaena ramulosa	2	4.08163
Eastern Queensland	Sclerolaena ramulosa	5	10.2041
Great Sandy Desert Interzone	Sclerolaena recurvicuspis	3	6.12245
Southwestern	Sclerolaena recurvicuspis	2	4.08163
Western Desert	Sclerolaena recurvicuspis	44	89.7959
Western Desert	Sclerolaena scrymgeouriae	1	100
Eastern Desert	Sclerolaena symoniana	16	33.3333
Nullarbor	Sclerolaena symoniana	3	6.25
Western Desert	Sclerolaena symoniana	29	60.4167
Eastern Desert	Sclerolaena tatei	79	97.5309
Eyre Peninsula	Sclerolaena tatei	2	2.46914
Central Queensland	Sclerolaena tetracuspis	7	3.41463
Eastern Desert	Sclerolaena tetracuspis	163	79.5122
Eastern Queensland	Sclerolaena tetracuspis	31	15.122
Southeastern	Sclerolaena tetracuspis	4	1.95122
Great Sandy Desert Interzone	Sclerolaena tetragona	1	7.14286
Western Desert	Sclerolaena tetragona	13	92.8571
Western Desert	Sclerolaena tridens	29	100
Eastern Desert	Sclerolaena tubata	16	100
Eastern Desert	Sclerolaena urceolata	35	70
Western Desert	Sclerolaena urceolata	15	30
Central Queensland	Sclerolaena walkeri	3	7.89474
Eastern Desert	Sclerolaena walkeri	35	92.1053

## Sheet: Not Included Species - over 10%
Region	Species	Count	Percentage
Eastern Desert	Dissocarpus latifolius	46	92
Eastern Desert	Maireana astrotricha	1418	89.1824
Eastern Desert	Maireana cheelii	172	100
Eastern Desert	Maireana decalvans	2146	83.9593
Southwest Interzone	Maireana diffusa	4	26.6667
Southwestern	Maireana diffusa	10	66.6667
Eastern Desert	Maireana luehmannii	57	46.3415
Western Desert	Maireana luehmannii	51	41.4634
Eastern Desert	Maireana melanocarpa	16	100
Great Sandy Desert Interzone	Maireana melanocoma	27	22.6891
Western Desert	Maireana melanocoma	92	77.3109
Eastern Desert	Maireana microcarpa	223	82.2878
Eastern Desert	Maireana microphylla	1886	54.7937
Southeastern	Maireana microphylla	1404	40.7902
Western Desert	Maireana murrayana	5	100
Eastern Desert	Maireana obrienii	29	93.5484
Western Desert	Maireana prosthecochaeta	22	100
Southwestern	Maireana stipitata	7	70
Western Desert	Maireana stipitata	3	30
Southwest Interzone	Maireana thesioides	24	16.1074
Western Desert	Maireana thesioides	114	76.5101
Eastern Desert	Maireana triptera	1254	67.6011
Western Desert	Maireana triptera	305	16.442
Eastern Desert	Malacocera biflora	27	100
Central Desert	Neobassia astrocarpa	28	30.4348
Great Sandy Desert Interzone	Neobassia astrocarpa	32	34.7826
Western Desert	Neobassia astrocarpa	19	20.6522
Eastern Desert	Osteocarpum pentapterum	32	88.8889
Eastern Desert	Osteocarpum scleropterum	13	100
Central Queensland	Sclerolaena anisacanthoides	52	26.2626
Eastern Desert	Sclerolaena anisacanthoides	132	66.6667
Great Sandy Desert Interzone	Sclerolaena beaugleholei	2	40
Western Desert	Sclerolaena beaugleholei	3	60
Eastern Desert	Sclerolaena bicuspis	8	44.4444
Eyre Peninsula	Sclerolaena bicuspis	7	38.8889
Western Desert	Sclerolaena bicuspis	2	11.1111
Eastern Desert	Sclerolaena birchii	2708	75.6002
Southeastern	Sclerolaena birchii	768	21.4405
Central Queensland	Sclerolaena blakei	1	33.3333
Eastern Desert	Sclerolaena blakei	2	66.6667
Eastern Desert	Sclerolaena calcarata	1156	94.8318
Eastern Desert	Sclerolaena clelandii	36	45.5696
Western Desert	Sclerolaena clelandii	37	46.8354
Eastern Desert	Sclerolaena constricta	108	90.7563
Eastern Desert	Sclerolaena copleyi	1	100
Central Desert	Sclerolaena crenata	21	45.6522
Western Desert	Sclerolaena crenata	25	54.3478
Western Desert	Sclerolaena cristata	1	100
Central Queensland	Sclerolaena everistiana	40	93.0233
Eastern Desert	Sclerolaena fontinalis	12	100
Western Desert	Sclerolaena forrestiana	6	100
Southwest Interzone	Sclerolaena gardneri	11	11.5789
Western Desert	Sclerolaena gardneri	79	83.1579
Western Desert	Sclerolaena georgei	2	100
Great Sandy Desert Interzone	Sclerolaena hostilis	32	100
Eastern Desert	Sclerolaena lanata	1	100
Eastern Desert	Sclerolaena longicuspis	601	93.9062
Western Desert	Sclerolaena medicaginoides	8	100
Southwestern	Sclerolaena microcarpa	2	11.7647
Western Desert	Sclerolaena microcarpa	15	88.2353
Central Desert	Sclerolaena muelleri	18	78.2609
Western Desert	Sclerolaena muelleri	3	13.0435
Central Queensland	Sclerolaena murrayae	1	16.6667
Eastern Desert	Sclerolaena murrayae	4	66.6667
Nullarbor	Sclerolaena murrayae	1	16.6667
Eastern Desert	Sclerolaena oppositicuspis	2	50
Eyre Peninsula	Sclerolaena oppositicuspis	2	50
Eastern Desert	Sclerolaena ramsayae	2	100
Central Queensland	Sclerolaena ramulosa	42	85.7143
Eastern Queensland	Sclerolaena ramulosa	5	10.2041
Western Desert	Sclerolaena recurvicuspis	44	89.7959
Western Desert	Sclerolaena scrymgeouriae	1	100
Eastern Desert	Sclerolaena symoniana	16	33.3333
Western Desert	Sclerolaena symoniana	29	60.4167
Eastern Desert	Sclerolaena tatei	79	97.5309
Eastern Desert	Sclerolaena tetracuspis	163	79.5122
Eastern Queensland	Sclerolaena tetracuspis	31	15.122
Western Desert	Sclerolaena tetragona	13	92.8571
Western Desert	Sclerolaena tridens	29	100
Eastern Desert	Sclerolaena tubata	16	100
Eastern Desert	Sclerolaena urceolata	35	70
Western Desert	Sclerolaena urceolata	15	30
Eastern Desert	Sclerolaena walkeri	35	92.1053
