# Supplementary material for: Biogeography of Australian Camphorosmeae and Diversification in Climatic Space and Across Arid Habitat Types
Source: Ecol Evol. 2024 Nov 14;14(11):e70558. doi: 10.1002/ece3.70558 (PMC11563692; doi:10.1002/ece3.70558)
Supplement: Supplementary file 4 — Table S3. PCA loadings. [file ECE3-14-e70558-s003.xlsx]

## Sheet: Distribution points of all 103
Variable	PC1	PC2	PC3	PC4	PC5	PC6	Proportion_of_Variance	Cumulative_Proportion
bio1	0.309131	0.177944	-0.115084	0.025218	-0.047876	0.167016	0.433716	0.433716
bio2	0.264799	-0.0692678	0.144726	-0.559424	-0.0509371	-0.0818354	0.225419	0.659135
bio3	-0.139733	-0.102149	-0.279872	-0.634922	0.338782	0.0605314	0.199615	0.85875
bio4	0.279388	0.0432984	0.269316	0.107943	-0.226725	-0.167357	0.051294	0.910044
bio5	0.333086	0.0568163	0.0555974	-0.0687227	-0.219092	0.042158	0.0413622	0.951406
bio6	0.0280781	0.13791	-0.445371	0.268763	-0.0293268	0.348404	0.0268776	0.978284
bio7	0.292329	-0.00801651	0.244478	-0.17969	-0.187562	-0.11294	0.00761915	0.985903
bio8	0.276123	0.215769	0.0600703	0.10956	0.314545	-0.0116975	0.00534301	0.991246
bio9	-0.154924	-0.185244	-0.173089	-0.217421	-0.722787	0.341604	0.00312496	0.994371
bio10	0.327885	0.141909	0.0106953	0.0765348	-0.131209	0.0707513	0.00204391	0.996415
bio11	0.226069	0.191486	-0.308336	-0.011047	0.0420547	0.304462	0.00114239	0.997557
bio12	-0.226991	0.344591	0.114835	-0.0692211	-0.0639499	-0.00311067	0.00101432	0.998572
bio13	-0.127964	0.436698	-0.045524	-0.1151	-0.077547	-0.107563	0.000633161	0.999205
bio14	-0.216787	0.117122	0.359742	0.0109389	-0.0343932	0.260931	0.000470162	0.999675
bio15	0.094488	0.274917	-0.344567	-0.0673888	-0.150878	-0.428348	0.000186651	0.999862
bio16	-0.154773	0.418077	-0.0530467	-0.126244	-0.0927698	-0.126098	9.41E-05	0.999956
bio17	-0.208734	0.155779	0.352297	0.0274965	-0.00407622	0.278336	2.94E-05	0.999985
bio18	0.0146734	0.421954	0.17121	-0.219045	0.100215	0.276878	1.48E-05	1
bio19	-0.298529	0.124074	-0.0730786	0.0987724	-0.227673	-0.387434	1.10E-27	1

## Sheet: Australias Climatic Space
Variable	PC1	PC2	PC3	PC4	PC5	PC6	Proportion_of_Variance	Cumulative_Proportion
bio1	-0.287359	0.190383	-0.0925428	0.135217	-0.0182146	0.169126	0.446877	0.446877
bio2	0.0766833	0.318004	-0.146347	-0.0838679	0.668074	-0.153087	0.378178	0.825055
bio3	-0.265246	-0.144095	0.122183	-0.329771	0.548743	0.309708	0.0736062	0.898661
bio4	0.224511	0.255385	-0.174562	0.233928	-0.101092	-0.180416	0.0344295	0.933091
bio5	-0.136301	0.328861	-0.090425	0.226145	0.0722871	-0.0129055	0.0208193	0.95391
bio6	-0.33253	-0.00612458	0.106669	0.102329	-0.157793	0.237087	0.0160085	0.969919
bio7	0.172912	0.30293	-0.176811	0.113411	0.205944	-0.222862	0.0128045	0.982723
bio8	-0.189399	0.21632	-0.430423	0.00496136	-0.162412	0.339984	0.0070072	0.989731
bio9	-0.200096	0.0296836	0.539381	0.504325	0.221238	-0.0512952	0.00461836	0.994349
bio10	-0.197456	0.286769	-0.143197	0.236628	-0.0818368	0.0876971	0.00331326	0.997662
bio11	-0.331769	0.0791581	-0.00524544	0.0521099	0.00850946	0.204733	0.00100623	0.998668
bio12	-0.166355	-0.302404	-0.224136	0.12812	0.0413577	-0.183035	0.000562647	0.999231
bio13	-0.275296	-0.198166	-0.132442	-0.00899507	-0.0143954	-0.34718	0.000295185	0.999526
bio14	0.168639	-0.27809	-0.272731	0.247775	0.184013	0.291006	0.000271741	0.999798
bio15	-0.31389	0.0526369	0.0136678	0.122555	0.0717498	-0.234964	0.000106403	0.999904
bio16	-0.267404	-0.210074	-0.132432	-0.0127876	-0.0262607	-0.340311	6.42335e-05	0.999969
bio17	0.163537	-0.279075	-0.287526	0.268861	0.175731	0.291895	2.61568e-05	0.999995
bio18	-0.240887	-0.175454	-0.363493	-0.0538067	0.0837825	-0.223748	5.20993e-06	1
bio19	0.141627	-0.277293	0.0488765	0.505379	0.0886569	-0.0247859	3.40579e-29	1
